# Supplementary material for: Utilizing Integrated Bioinformatics Analysis to Explore Potential Alterations in Mitochondrial Function Within Immune Cells Associated with Thoracic Aortic Aneurysms
Source: Bioengineering (Basel). 2025 Feb 17;12(2):197. doi: 10.3390/bioengineering12020197 (PMC11852063; doi:10.3390/bioengineering12020197)
Supplement: Supplementary file 1 [file bioengineering-12-00197-s001.zip]

Archive with 7 entries (7 files):
- R1. mitoscore.r
- R2. LASSO+SVM-RFE+ROC.R
- R3.code.r
- Supplementary Materials.pdf
- Table S1_DEGs_TAA_vs_Control_bulk RNA-seq.xlsx
- Table S2_DE-MRGs_TAA_bulk RNA-seq.xlsx
- Table S3_DEGs_TAA_scRNA-seq_GSE207784.csv
