# Supplementary material for: Utilizing Integrated Bioinformatics Analysis to Explore Potential Alterations in Mitochondrial Function Within Immune Cells Associated with Thoracic Aortic Aneurysms
Source: Bioengineering (Basel). 2025 Feb 17;12(2):197. doi: 10.3390/bioengineering12020197 (PMC11852063; doi:10.3390/bioengineering12020197)
Supplement: Supplementary file 1 [file bioengineering-12-00197-s001.zip › R1. mitoscore.r]

library(reshape2)
library(stringr)
library(anndata)
library(celldex)
library(SingleR)
library(monocle)
library(ggplot2)
library(Seurat)
library(dplyr)
logFCfilter=2
adjPvalFilter=0.05
sample_color <- c("#6A2A0E","#BA3E1A","#D24E0C","#EC7A00","#F89102","#FCD46D","#01ADFE","#018FFE","#0177FE","#0159FE","#013CFE","#010BFE","#0601FE")

###---------###
adata <- read_h5ad("./GSE207784_AorticAneurysm_scportal_06.29.2022.h5ad")

SamInfo <- read.table("./GSE207784_sample.txt",sep = "\t",header = T,check.names = F,stringsAsFactors = F,quote = "")
meta <- adata$obs
meta$Group <- meta$sample <- NA
for (i in unique(meta$donor_id)) {
  meta[meta$donor_id == i,]$sample <- SamInfo[str_split_fixed(SamInfo$title,"\\ |\\,",3)[,2] == i,]$geo_accession
  meta[meta$donor_id == i,]$Group <- ifelse(SamInfo[str_split_fixed(SamInfo$title,"\\ |\\,",3)[,2] == i,]$disease == "disease: Control",
                                            "Control","TAA")
}

##
pbmc <- CreateSeuratObject(adata$T[["X"]])
pbmc[["percent.mt"]] <- PercentageFeatureSet(object = pbmc, pattern = "^MT-")
pbmc <- AddMetaData(pbmc, meta)
pbmc$orig.ident <- paste0(pbmc$sample,"-",pbmc$Group)
Idents(pbmc) <- paste0(pbmc@meta.data[names(Idents(pbmc)),"sample"],"-",pbmc@meta.data[names(Idents(pbmc)),"Group"])

##
pdf(file="01.featureViolin.pdf", width=12, height=5)
VlnPlot(object = pbmc, features = c("nFeature_RNA", "nCount_RNA", "percent.mt"), ncol = 3)
dev.off()

pdf(file="01.featureCor.pdf",width=10,height=5)
plot1 <- FeatureScatter(object = pbmc, feature1 = "nCount_RNA", feature2 = "percent.mt",pt.size=1.5)
plot2 <- FeatureScatter(object = pbmc, feature1 = "nCount_RNA", feature2 = "nFeature_RNA",pt.size=1.5)
CombinePlots(plots = list(plot1, plot2))
dev.off()

tabl1 <- table(pbmc$Group,pbmc$sample) %>% melt()
colnames(tabl1) <- c("Group", "Sample", "before")
pbmc=subset(x = pbmc, subset = nFeature_RNA < 4000)
pbmc$orig.ident <- factor(pbmc$orig.ident)
save(pbmc,file = "pbmc.rda")#load("pbmc.rda")
tabl2 <- table(pbmc$Group,pbmc$sample) %>% melt()
colnames(tabl2) <- c("Group", "Sample", "after")
data <- dplyr::inner_join(tabl1,tabl2,by=c("Group", "Sample"))
data <- data[data$before != 0,]
write.table(data,file="Tables - TAA.xls",quote=F,sep="\t",row.names=F)

pdf(file="01.featureViolin-f.pdf", width=12, height=5)
VlnPlot(object = pbmc, features = c("nFeature_RNA", "nCount_RNA", "percent.mt"), ncol = 3)
dev.off()

pdf(file="01.featureCor-f.pdf",width=10,height=5)
plot1 <- FeatureScatter(object = pbmc, feature1 = "nCount_RNA", feature2 = "percent.mt",pt.size=1.5)
plot2 <- FeatureScatter(object = pbmc, feature1 = "nCount_RNA", feature2 = "nFeature_RNA",pt.size=1.5)
CombinePlots(plots = list(plot1, plot2))
dev.off()

#
pbmc <- NormalizeData(object = pbmc, normalization.method = "LogNormalize", scale.factor = 10000)
pbmc <- FindVariableFeatures(object = pbmc, selection.method = "vst", nfeatures = 5000)
#
top10 <- head(x = VariableFeatures(object = pbmc), 10)
pdf(file="01.featureVar.pdf",width=10,height=6)
plot1 <- VariableFeaturePlot(object = pbmc)
plot2 <- LabelPoints(plot = plot1, points = top10, repel = TRUE)
CombinePlots(plots = list(plot1, plot2))
dev.off()

##
pbmc=ScaleData(pbmc)
pbmc=RunPCA(object= pbmc,npcs = 50,pc.genes=VariableFeatures(object = pbmc))

#
pdf(file="02.pcaGene.pdf",width=10,height=8)
VizDimLoadings(object = pbmc, dims = 1:4, reduction = "pca",nfeatures = 20)
dev.off()

#
pdf(file="02.PCA.pdf",width=6.5,height=6)
DimPlot(object = pbmc, reduction = "pca")
dev.off()

#
pdf(file="02.pcaHeatmap.pdf",width=10,height=8)
DimHeatmap(object = pbmc, dims = 1:4, cells = 500, balanced = TRUE,nfeatures = 20,ncol=2)
dev.off()

#
pdf(file="02.pcaElbowPlot.pdf",width=10,height=8)
ElbowPlot(pbmc, ndims = 50)
dev.off()

#
pbmc <- JackStraw(object = pbmc, dims = 50, num.replicate = 100)
pbmc <- ScoreJackStraw(object = pbmc, dims = 1:50)

##
pcSelect=16
pbmc <- FindNeighbors(object = pbmc, dims = 1:pcSelect)
pbmc <- FindClusters(object = pbmc, resolution = 0.6)
pbmc <- RunUMAP(object = pbmc, dims = 1:pcSelect)
pdf(file="03.UMAP.pdf",width=6.5,height=6)
UMAPPlot(object = pbmc, pt.size = 2, label = TRUE)
dev.off()
write.table(pbmc$seurat_clusters,file="03.tsneCluster.txt",quote=F,sep="\t",col.names=F)

##
pbmc.markers <- FindAllMarkers(object = pbmc,
                               only.pos = FALSE,
                               min.pct = 0.3,
                               logfc.threshold = logFCfilter)
sig.markers=pbmc.markers[(abs(as.numeric(as.vector(pbmc.markers$avg_log2FC)))>logFCfilter & as.numeric(as.vector(pbmc.markers$p_val_adj))<adjPvalFilter),]
write.table(cbind(Symbol=rownames(sig.markers), sig.markers),file="03.clusterMarkers.txt",sep="\t",row.names=F,quote=F)

top10 <- pbmc.markers %>% group_by(cluster) %>% top_n(n = 10, wt = avg_log2FC)
pdf(file="03.tsneHeatmap.pdf",width=length(table(pbmc.markers$cluster)),height=nrow(top10)/5)
DoHeatmap(object = pbmc, features = top10$gene, hjust = 0, angle = 0) + NoLegend()
dev.off()

###################################04.SingleR##################################################
counts<-pbmc@assays$RNA@counts
clusters<-pbmc@meta.data$seurat_clusters
ref=celldex::BlueprintEncodeData()
labels=ref$label.main

singler=SingleR(test=counts,
                ref =ref,
                labels=labels,
                clusters = clusters)
clusterAnn=as.data.frame(singler)
clusterAnn=cbind(id=row.names(clusterAnn), clusterAnn)
clusterAnn=clusterAnn[,c("id", "labels")]
write.table(clusterAnn,file="04.clusterAnn.txt",quote=F,sep="\t", row.names=F)
singler2=SingleR(test=counts,
                 ref =ref,
                 labels=labels)
cellAnn=as.data.frame(singler2)
cellAnn=cbind(id=row.names(cellAnn), cellAnn)
cellAnn=cellAnn[,c("id", "labels")]
write.table(cellAnn, file="04.cellAnn.txt", quote=F, sep="\t", row.names=F)

#cluster
newLabels=singler$labels
names(newLabels)=levels(pbmc)
pbmc.plot2=RenameIdents(pbmc, newLabels)
pdf(file="04.UMAP -.pdf",width=6.5,height=6)
UMAPPlot(object = pbmc.plot2, pt.size = 2, label = TRUE)
dev.off()

####*************####
pbmc_T <- subset(x = pbmc.plot2, subset = seurat_clusters %in% names(newLabels[newLabels == "Macrophages"]))
M1 <- as.data.frame(readxl::read_xlsx("../CellMarker/M1 macrophage.xlsx"))
M1 <- M1[M1$marker %in% rownames(pbmc_T),]
M2 <- as.data.frame(readxl::read_xlsx("../CellMarker/M2 macrophage.xlsx"))
M2 <- M2[M2$count > 1,]
M2 <- M2[M2$marker %in% rownames(pbmc_T),]
pbmc.markers <- FindMarkers(object = pbmc_T,
                            only.pos = FALSE,
                            min.pct = 0.1,
                            ident.1 = "13", group.by = 'seurat_clusters',#13,16
                            logfc.threshold = 1)
Markers_T=pbmc.markers[(abs(as.numeric(as.vector(pbmc.markers$avg_log2FC)))>1 & as.numeric(as.vector(pbmc.markers$p_val))<0.05),]
M1Set <- intersect(setdiff(M1$marker, M2$marker),rownames(Markers_T))
M2Set <- intersect(setdiff(M2$marker, M1$marker),rownames(Markers_T))
pdf(file="annoBubble.pdf",width=5.5,height=4)
DotPlot(object = pbmc_T, features = c(M1Set, M2Set), group.by = "seurat_clusters")
dev.off()
####*************####

newLabels["13"] <- "M1 Macrophages"
newLabels["16"] <- "M2 Macrophages"
pbmc.plot2=RenameIdents(pbmc, newLabels)

pdf(file="04.UMAP.pdf",width=6.5,height=6)
UMAPPlot(object = pbmc.plot2, pt.size = 2, label = TRUE)
dev.off()
save(pbmc.plot2,file = "pbmc.plot2.rda")

pbmc <- pbmc.plot2
##cluster
pbmc.markers=FindAllMarkers(object = pbmc,
                            only.pos = FALSE,
                            min.pct = 0.3,
                            logfc.threshold = logFCfilter)
sig.cellMarkers=pbmc.markers[(abs(as.numeric(as.vector(pbmc.markers$avg_log2FC)))>logFCfilter & as.numeric(as.vector(pbmc.markers$p_val_adj))<adjPvalFilter),]
write.table(cbind(Symbol=rownames(sig.cellMarkers), sig.cellMarkers),file="04.cellMarkers.txt",sep="\t",row.names=F,quote=F)

pB2_df <- table(pbmc@meta.data$seurat_clusters,pbmc@meta.data$orig.ident) %>% melt()
colnames(pB2_df) <- c("Cluster0","Sample","Number")
pB2_df$Cluster <- NULL
for (i in 1:nrow(pB2_df)) {
  pB2_df[i,"Cluster"] <- newLabels[as.character(pB2_df[i,"Cluster0"])]
}
pB2_df$Cluster <- factor(pB2_df$Cluster)

pB2_df$Sample <- factor(as.character(pB2_df$Sample), levels = c("GSM6318224-TAA", "GSM6318223-TAA", "GSM6318222-TAA", "GSM6318218-TAA", "GSM6318217-TAA", "GSM6318216-TAA",
                                                  "GSM6318212-Control", "GSM6318213-Control", "GSM6318214-Control", "GSM6318215-Control", "GSM6318219-Control", "GSM6318220-Control", "GSM6318221-Control"))

#
pB2 <- ggplot(data = pB2_df, aes(x = Cluster, y = Number, fill = Sample)) +
  geom_bar(stat = "identity", width=0.65,position="fill")+
  scale_fill_manual(values=sample_color) +
  theme_bw()+
  theme(panel.grid =element_blank()) +
  labs(x="",y="Ratio")+
  theme(axis.text.y = element_text(size=12, colour = "black"))+
  theme(axis.text.x = element_text(size=12, angle = 45, hjust = 1, vjust = 1 , colour = "black"))

pdf(file="04.TsneBar.pdf",width=6,height=5)
print(pB2)
dev.off()

##
library(GSEABase)
library(ggpubr)
library(GSVA)
normalize=function(x){return((x-min(x))/(max(x)-min(x)))}

geneSet <- read.csv("./Mitochondrial-related genes.csv", header = T)
geneSet <- list(mitoscore=unique(geneSet[,2]))

meta=pbmc@meta.data
mat=GetAssayData(object = pbmc, assay = "RNA")#
mat=as(mat[rowMeans(mat)>0,], "matrix")
##
ssgseaScore=gsva(mat, geneSet, method='ssgsea', kcdf='Gaussian', abs.ranking=TRUE)
ssgseaOut=as.data.frame(normalize(ssgseaScore))
sco_Exp <- as.numeric(ssgseaOut["mitoscore",rownames(pbmc[["orig.ident"]])])
pbmc[["MitoScore"]] <- data.frame(row.names = rownames(pbmc[["orig.ident"]]),sco_Exp)
pbmc[["CellType"]] <- data.frame(row.names = rownames(pbmc[["orig.ident"]]),Idents(pbmc)[rownames(pbmc[["orig.ident"]])])
save(pbmc,file = "pbmc-score.rda")

Data <- pbmc@meta.data
Data$Group <- factor(as.character(Data$Group), levels = "TAA", "Control")
p <- ggplot(Data,
            aes(x=Group, y=MitoScore, 
                fill = Group,
                color = Group)) + 
  geom_boxplot(notch = F, alpha = 0.95, 
               outlier.shape = 16,
               outlier.size = 0.65) +
  xlab("") + ylab("") +
  scale_fill_manual(values= c("#D5EBFB","#FBEEB7","#B4FBCD","#F5B3FC")) +
  scale_color_manual(values= c("#0073C2","#EFC000","#00C244","#C501D7")) +
  ggtitle("") + 
  theme_classic() +
  theme(axis.text.x = element_text(angle = 0, hjust = 0.5,size = 10), 
        axis.text.y = element_text(angle = 90, vjust = 0.5, size = 12),
        axis.title.y = element_text(angle = 90, size = 15)) +
  theme(legend.position = "top") +
  stat_compare_means(method ="wilcox.test", hjust = -2, vjust = 0,hide.ns = T,label = "p.signif")
pdf(file="MitoScore.pdf",width=8,height=4)
plot1 <- FeaturePlot(object = pbmc, ncol = 1, features = "MitoScore", cols = c("green", "red"))
CombinePlots(plots = list(plot1, p), rel_widths = c(1.3, 1))
dev.off()

p <- ggplot(Data,
            aes(x=CellType, y=MitoScore, 
                fill = CellType)) + 
  geom_boxplot(notch = F, alpha = 0.95, 
               outlier.shape = 16,
               outlier.size = 0.65) +
  xlab("") + ylab("") +
  scale_fill_manual(values= c("#D51F26","#272E6A","#208A42","#89288F","#F47D2B","#FEE500","#8A9FD1","#C06CAB","#E6C2DC","#90D5E4","#89C75F","#F37B7D","#9983BD")) +
  ggtitle("") + 
  theme_classic() +
  theme(axis.text.x = element_text(angle = 45, hjust = 1,size = 10), 
        axis.text.y = element_text(angle = 90, vjust = 0.5, size = 12),
        axis.title.y = element_text(angle = 90, size = 15)) +
  theme(legend.position = "top")
ggsave(p, filename = "MitoScore ~ box.pdf", width = 7, height = 6)

p <- ggplot(Data,
            aes(x=CellType, y=MitoScore, 
                fill = Group,
                color = Group)) + 
  geom_boxplot(notch = F, alpha = 0.95, 
               outlier.shape = 16,
               outlier.size = 0.65) +
  xlab("") + ylab("") +
  scale_fill_manual(values= c("#D5EBFB","#FBEEB7","#B4FBCD","#F5B3FC")) +
  scale_color_manual(values= c("#0073C2","#EFC000","#00C244","#C501D7")) +
  ggtitle("") + 
  theme_classic() +
  theme(axis.text.x = element_text(angle = 45, hjust = 1,size = 10), 
        axis.text.y = element_text(angle = 90, vjust = 0.5, size = 12),
        axis.title.y = element_text(angle = 90, size = 15)) +
  theme(legend.position = "top") +
  stat_compare_means(method ="wilcox.test", hjust = 0.5, vjust = 0,hide.ns = T,label = "p.signif")
ggsave(p, filename = "MitoScore ~ group.pdf", width = 9, height = 6)
