# Supplementary material for: Utilizing Integrated Bioinformatics Analysis to Explore Potential Alterations in Mitochondrial Function Within Immune Cells Associated with Thoracic Aortic Aneurysms
Source: Bioengineering (Basel). 2025 Feb 17;12(2):197. doi: 10.3390/bioengineering12020197 (PMC11852063; doi:10.3390/bioengineering12020197)
Supplement: Supplementary file 1 [file bioengineering-12-00197-s001.zip › R2. LASSO+SVM-RFE+ROC.R]

#### 单因素逻辑回归，LASSO回归分析
# 导入包
source("E:/Pub/Users/yk/Codelib_YK/some_cancers/major_test2.r")
options(bitmapType = "cairo")
library(forestplot)
library(dplyr)
library(tidyverse)
library(tableone)
library(survival)
library(caret)
library(randomForest)
library(glmnet)
library(VennDiagram)
library(RColorBrewer)
library(magrittr)
library(ggpubr)

#BULK差异基因
TAA_bulk <- read.csv("E:/Integral_project/SCRNA1/result/TAA/bulk/1.degs/diff_all_gene.csv")
TAA_bulk <- TAA_bulk %>% filter(pvalue < 0.05 & abs(log2FC) >0.585)
TAA_bulk <- TAA_bulk %>% pull(gene)
TAA_bulk <- as.data.frame(TAA_bulk)
#sc差异基因
TAA_sc <- read.csv("E:/Integral_project//SCRNA1/result/TAA/sc/re_result/GSE207784.csv")
TAA_sc <- TAA_sc %>% filter(logfoldchanges < 0.05&abs(logfoldchanges) >0.585) %>% pull(names) 
TAA_sc <- as.data.frame(ATAA_sc)

diff_gene <-TAA_sc %>% filter(TAA_sc %in% ATAA_bulk$TAA_bulk)
diff_gene <-diff_gene %>% filter(TAA_sc %in% mt_gene)
TAA_diff_gene <- diff_gene %>% pull(TAA_sc)
write.csv(TAA_diff_gene,file = "E:/Integral_project/SCRNA1/result/TAA/bulk/4.lasso/intersection_gene.csv")


library(readxl)
setwd("E:/single_project/SCRNA1/rawdata/TAA_PMID35132073/")
TAAexprs <-read_excel("E:/Integral_project//SCRNA1/rawdata/TAA_PMID35132073/exprs.xlsx",sheet = 1)
clinical <- read_excel("E:/Integral_project//SCRNA1/rawdata/TAA_PMID35132073/clinical.xlsx",sheet = 1)
TAA_pdata <- clinical %>%
  mutate(group = ifelse(Classification == "TAA","TAA","Control")) %>%
  dplyr::select(1,group)
TAA_pdata <- TAA_pdata %>% dplyr::rename("sample" = 1)
TAA_exprs <- TAAexprs[!duplicated(TAAexprs$gene), ]
TAA_exprs <- TAA_exprs %>% column_to_rownames("gene")
TAA_exprs <- log2(TAA_exprs+1)

colnames(TAA_pdata) <- c("sample","group")
train <- TAA_exprs %>% rownames_to_column("gene") %>% filter(gene %in% TAA_diff_gene) %>%column_to_rownames("gene") %>%t() %>% 
  as.data.frame() %>% rownames_to_column("sample") %>% inner_join(TAA_pdata,by = "sample") %>% column_to_rownames("sample")
write.csv(train, file = "E:/Integral_project/SCRNA1/result/TAA/bulk/4.lasso/lasso_train_exprs&pdata.csv")
# LASSO
train <- train %>% mutate(group=ifelse(group == "TAA","1","0"))
x <- as.matrix(train[, 1:15])
y <- train$group
seed = 123456
set.seed(seed)
fit <- glmnet(x, y, family = "binomial")
picture <- list()
picture[[1]] <- fit
cv.fit <- cv.glmnet(x, y, family = "binomial")
picture[[2]] <- cv.fit
Coefficients <- coef(fit, s = cv.fit$lambda.min)
Active.Index <- which(Coefficients != 0)
Active.Coefficients <- Coefficients[Active.Index]
lasso_signature <- row.names(Coefficients)[Active.Index]
signature_coef <- data.frame(signature = lasso_signature, coef = Active.Coefficients)
signature_coef$signature <- as.character(signature_coef$signature)
signature_coef <- signature_coef[-1,]
write.csv(signature_coef,file = "E:/Integral_project//SCRNA1/result/TAA/bulk/4.lasso/signature_coef.csv")


#出图
signature_coef[, "group"] <- ifelse(signature_coef$coef > 0, "pos", "neg")
coef_bar <- ggplot(
  data = signature_coef,
  mapping = aes(x = coef, y = factor(reorder(signature, coef)), fill = factor(group))
) +
  geom_bar(stat = "identity", color = "black", width = .8, size = .6) +
  theme_pubr() +
  guides(fill = "none") +
  ylab("") +
  xlab("Coeffecients") +
  scale_fill_manual(values = color_fun1)
p <- cowplot::plot_grid(~ plot(picture[[1]], xvar = "lambda"), ~ plot(picture[[2]]), coef_bar, labels = "AUTO", ncol = 3, label_size = 24, scale = c(1, 1, 0.9))
plotout(p = p, h = 6, w = 18, od = "E:/Integral_project/SCRNA1/result/TAA/bulk/4.lasso/", num = "LASSO2")


#计算样本得分
signature_coef <- read.csv("E:/Integral_project//SCRNA1/result/TAA/bulk/4.lasso/signature_coef.csv")
lasso_train <- train[,signature_coef$signature]
lasso_train2 <- as.matrix(lasso_train)
Score <- lasso_train2 %*% signature_coef$coef
colnames(Score) <- "Score"
dat <- Score %>%as.data.frame() %>% rownames_to_column("sample") %>% inner_join(TAA_pdata,by = "sample")
write.csv(dat,file = "E:/Integral_project//SCRNA1/result/TAA/bulk/4.lasso/lasso_res.csv")

library("pROC")
rocobj_LASSO <- roc(dat$group, dat$Score, auc.polygon=TRUE)
lasso_auc <- round(auc(rocobj_LASSO)[1],3)


#SVM
library(varSelRF)
library(caret)
library(doParallel)
cl <- makePSOCKcluster(10)
registerDoParallel(cl)
train$group <- as.factor(train$group)
SVM_Feature <- function(feature, label, signature, od = "E:/Integral_project/SCRNA1/result/TAA/bulk/4.lasso/") {
  library(varSelRF)
  library(caret)
  library(doParallel)
  cl <- makePSOCKcluster(10)
  registerDoParallel(cl)
  dir.create(od, recursive = TRUE, showWarnings = FALSE)
  inter_sample <- intersect(colnames(feature), rownames(label))
  feature_merge <- feature[signature, ] %>%
    na.omit() %>%
    t() %>%
    as.data.frame() %>%
    merge(., label, by = 0) %>%
    column_to_rownames("Row.names")
  feature_merge[is.na(feature_merge)] <- 0
  feature_merge$group <- as.factor(feature_merge$group)
  
  ### SVM-RFE 选择特征
  set.seed(123456789)
  control <- rfeControl(functions = rfFuncs, method = "cv", number = 10)
  results <- rfe(feature_merge[, seq(ncol(feature_merge) - 1)],
                 feature_merge[, ncol(feature_merge)],
                 sizes = seq(1,ncol(feature_merge) - 1,5),
                 rfeControl = control,
                 method = "svmRadial",
                 allowParallel = TRUE
  )
  SVM_res <- predictors(results)
  write.table(SVM_res, file = paste0(od, "/SVM_res.txt"), sep = "\t", col.names = NA, quote = FALSE)
  
  # 绘制结果
  p <- plot(results, type = c("g", "o"))
  pdf(file = paste0(od, "/SVM2.pdf"), width = 5, height = 5)
  print(p)
  dev.off()
  return(SVM_res)
}
TAA_pdata <- TAA_pdata %>% column_to_rownames("sample")
SVM_res <- SVM_Feature(feature = TAA_exprs,label = TAA_pdata,signature = TAA_diff_gene)


train_exprs <- TAA_exprs[SVM_res,] %>% t() %>% as.data.frame()
inTrain = createDataPartition(TAA_pdata$group, p = 3/4, list = FALSE)
TAA_pdata <- TAA_pdata %>% column_to_rownames("sample")
trainx = train_exprs[inTrain,]
testx = train_exprs[-inTrain,]
trainy = TAA_pdata[inTrain]
testy = TAA_pdata[-inTrain]
write.csv(trainx,file = "E:/Integral_project/SCRNA1/result/TAA/bulk/4.lasso/svm_train_exprs.csv")
write.csv(trainy,file = "E:/Integral_project/SCRNA1/result/tAA/bulk/4.lasso/svm_train_pdata.csv")
write.csv(testx,file = "E:/Integral_project/SCRNA1/result/TAA/bulk/4.lasso/svm_test_exprs.csv")
write.csv(testy,file = "E:/Integral_project/SCRNA1/result/TAA/bulk/4.lasso/svm_test_pdata.csv")
fitControl = trainControl(method = "boot",number = 10,returnResamp = "all")
gbmGrid = expand.grid(.interaction.depth = 10,.n.trees = 100,.shrinkage = 1,.n.minobsinnode = 2)
gbmFit1 = train(trainx,trainy,method = "gbm",trControl = fitControl,tuneGrid = gbmGrid,verbose = FALSE)
models = list(gbmFit1)
probValues = extractProb(models,testX = testx, testY = testy)
testProbs = subset(probValues, dataType == "Test")
prob1 = subset(testProbs, model == "gbm")
write.csv(prob1,file = "E:/Integral_project/SCRNA1/result/TAA/bulk/4.lasso/prob1.csv")

#ROC
library(pROC)
rocobj_svm <- roc(prob1[,3], prob1[,1],
                  # controls=df[,2][df[,1]=="Good"],  # 可以设置实验组或对照组
                  # cases=df[,2][df[,1]=="Poor"],
                  smooth = F, auc.polygon=TRUE      # 曲线是否光滑，当光滑时，无法计算置信区间
) 
svm_auc <- round(auc(rocobj_svm)[1],3)

AUC_anno_1 <- sprintf("AUC at lasso = %s", lasso_auc, sprintf("%.3f", lasso_auc))
AUC_anno_2 <- sprintf("AUC at SVM = %s", svm_auc, sprintf("%.3f", svm_auc))
g2 <- ggroc(list(lasso=rocobj_LASSO,svm = rocobj_svm),size = 1.2,legacy.axes = TRUE) + 
  annotate(geom = "line", x = c(0.5, 0.54), y = .11, colour = "#E31A1C", size = 1.2,alpha = .7) +
  annotate("text", x = 0.55, y = .11, size = 5, label = AUC_anno_1, color = "black", hjust = "left") +
  annotate(geom = "line", x = c(0.5, 0.54), y = .05, colour = "#007947", size = 1.2,alpha = .7) +
  annotate("text", x = 0.55, y = .05, size = 5, label = AUC_anno_2, color = "black", hjust = "left")+
  geom_segment(aes(x = 0, xend = 1, y = 0, yend = 1), color="darkgrey", linetype="dashed")+ 
  theme(panel.grid.major = element_blank(), panel.grid.minor = element_blank(),
        panel.background = element_blank(), axis.line = element_line(colour = "black"))


#venn
SVM <- read.table("E:/Integral_project/SCRNA1/result/TAA/bulk/4.lasso/SVM_res.txt")
LASSO <- read.csv("E:/Integral_project/SCRNA1/result/TAA/bulk/4.lasso/signature_coef.csv")
colnames(SVM) <- "gene"
SVM <- SVM %>% filter(gene %in% LASSO$signature)

library(ggvenn)
list <-list(set1 = SVM,set3 = LASSO)
ggvenn(list,show_percentage = F,text_size = 8,
       fill_color = c("#8796d6", "#e68d8d"),fill_alpha = 0.5,
       stroke_size = 0.5,stroke_color=c("#8796d6"))
ggsave("E:/Integral_project/SCRNA1/result/venn/TAA_SVM_LASSP_venn.pdf",width = 6,height = 6)


gene <- signature_coef %>% filter(signature %in% SVM_res) %>% pull()
write.csv(gene,file = "E:/Integral_project/SCRNA1/result/3.5构建TAA诊断模型/venn/model_inter.csv")

#韦恩图
library(ggvenn)

TAA_list <-list(set1 = mt_gene,set2 = TAA_bulk$TAA_bulk,set3 = TAA_sc$TAA_sc)
ggvenn(TAA_list,show_percentage = F,text_size = 8,
       fill_color = c("#8796d6", "#e68d8d","#4DAF4A"),fill_alpha = 0.5,
       stroke_size = 0.5,stroke_color=c("#8796d6"))
ggsave("E:/Integral_project/SCRNA1/result/venn/TAA_venn.pdf",width = 6,height = 6)

BiocManager::install("ggvenn")

#取交集
SVM_gene <- as.data.frame(Profile$optVariables)
colnames(SVM_gene) <- "gene"
sign <- SVM_gene %>% filter(gene %in% LASSO_res$gene)
