# Supplementary material for: Utilizing Integrated Bioinformatics Analysis to Explore Potential Alterations in Mitochondrial Function Within Immune Cells Associated with Thoracic Aortic Aneurysms
Source: Bioengineering (Basel). 2025 Feb 17;12(2):197. doi: 10.3390/bioengineering12020197 (PMC11852063; doi:10.3390/bioengineering12020197)
Supplement: Supplementary file 1 [file bioengineering-12-00197-s001.zip › R3.code.r]

library(SeuratData)
library(patchwork)
library(magrittr)
library(ggplot2)
library(ggpubr)
library(Seurat)
Sys.setenv(LANGUAGE = "en")
options(stringsAsFactors = FALSE)


getScatterplot <- function(object, gene1, gene2, cor.method = "pearson",
                           jitter.num = 0.15, pos = TRUE){
  if (!gene1 %in% rownames(object)) {
    print("gene1 was not found")
    if (!gene2 %in% rownames(object)) {
      print("gene2 was not found")
    }
  }else{
    exp.mat <- GetAssayData(object = object, assay = "RNA") %>% .[c(gene1,gene2),] %>% 
      as.matrix() %>% t() %>% as.data.frame()
    if (pos) {
      if(nrow(exp.mat[which(exp.mat[,1] > 0 & exp.mat[,2] > 0),]) > (nrow(exp.mat)*0.01)){
        exp.mat <- exp.mat[which(exp.mat[,1] > 0 & exp.mat[,2] > 0),]
      }else{
        exp.mat <- exp.mat[which(exp.mat[,1] > 0 | exp.mat[,2] > 0),]
      }
    }
    colnames(exp.mat) <- c("Var1", "Var2")
    plots <- ggplot(data=exp.mat, mapping = aes_string(x = "Var1", y = "Var2")) + 
      geom_jitter(width = jitter.num, height = jitter.num, color = "black", size = 1, alpha=1)+
      geom_smooth(method = 'lm', se = T, color='red', size=1) +
      stat_cor(method = cor.method)+ labs(x=gene1, y=gene2) +
      theme_bw()+
      theme(panel.grid=element_blank(),
            legend.text=element_text(colour= 'black',size=10),
            axis.text= element_text(colour= 'black',size=10),
            axis.line= element_line(colour= 'black'),
            panel.border = element_rect(size = 1, linetype = "solid", colour = "black"),
            panel.background=element_rect(fill="white"))
    return(plots)
  }
}

####-----------TAA----------####
load("./pbmc.plot2.rda")

KeyGenes <- c("MCUB", "ARRB2", "FGR", "ALPL")
geneCard <- read.table("./GeneCards-SearchResults.csv",sep=",",header=T,check.names=F)
geneCard <- geneCard[geneCard$`Gene Symbol` %in% rownames(pbmc.plot2),]
geneCard <- geneCard[order(geneCard$`Relevance score`, decreasing = T),]
(showGenes <- intersect(KeyGenes,rownames(pbmc.plot2)))
geneCard <- intersect(as.vector(geneCard$`Gene Symbol`[1:10]),rownames(pbmc.plot2))
dir.create("./TAA")
for (j in geneCard) {
  for (i in showGenes) {
    
    p1 <- FeaturePlot(pbmc.plot2, features = c(i, j), 
                      blend = TRUE, cols = c("gray80","red", "green"), 
                      pt.size = 0.5, raster = F) +  
      theme(aspect.ratio = 1)
    p2 <- getScatterplot(pbmc.plot2, gene1 = j, gene2 = i, 
                         jitter.num = 0.15, pos = TRUE) +
      theme(aspect.ratio = 1)
    p <- CombinePlots(plots = list(p1, p2), ncol = 2, rel_widths = c(4, 1))
    pdf(file=paste0("./TAA/",j," ~ ",i,".pdf"),width=15,height=4)
    print(p)
    dev.off()
  }
}


####-----------AAA----------####
load("./pbmc-score.rda")

KeyGenes <- c("UBL5", "MRPL24", "MED1", "SLC2A1", "IMMP2L", "IL6")
geneCard <- read.table("./GeneCards-SearchResults.csv",sep=",",header=T,check.names=F)
geneCard <- geneCard[geneCard$`Gene Symbol` %in% rownames(pbmc),]
geneCard <- geneCard[order(geneCard$`Relevance score`, decreasing = T),]
(showGenes <- intersect(KeyGenes,rownames(pbmc)))
geneCard <- intersect(as.vector(geneCard$`Gene Symbol`[1:10]),rownames(pbmc))
dir.create("./AAA")
for (j in geneCard) {
  for (i in showGenes) {
    
    p1 <- FeaturePlot(pbmc, features = c(i, j), 
                      blend = TRUE, cols = c("gray80","red", "green"), 
                      pt.size = 0.5, raster = F) +  
      theme(aspect.ratio = 1)
    p2 <- getScatterplot(pbmc, gene1 = j, gene2 = i, 
                         jitter.num = 0.15, pos = TRUE) +
      theme(aspect.ratio = 1)
    p <- CombinePlots(plots = list(p1, p2), ncol = 2, rel_widths = c(4, 1))
    pdf(file=paste0("./AAA/",j," ~ ",i,".pdf"),width=15,height=4)
    print(p)
    dev.off()
  }
}
