# Supplementary material for: Utilizing Integrated Bioinformatics Analysis to Explore Potential Alterations in Mitochondrial Function Within Immune Cells Associated with Thoracic Aortic Aneurysms
Source: Bioengineering (Basel). 2025 Feb 17;12(2):197. doi: 10.3390/bioengineering12020197 (PMC11852063; doi:10.3390/bioengineering12020197)
Supplement: Supplementary file 1 [file bioengineering-12-00197-s001.zip › Table S1_DEGs_TAA_vs_Control_bulk RNA-seq.xlsx]

## Sheet: Sheet1
	log2 FC	AveExpr	t	P.Value	FDR	B	Diff
SPRR2A	-1.06578	0.465534	-14.1925	2.95e-09	5.88e-05	11.0674	down
TTYH3	0.963849	3.4938	11.6496	3.18e-08	0.000211266	9.09672	up
MNT	0.715522	3.35056	11.2632	4.74e-08	0.000236188	8.75096	up
KRT13	-2.41185	1.05483	-11.021	6.12e-08	0.000244101	8.52713	down
SPRR3	-2.25491	0.96639	-10.8261	7.55e-08	0.000250834	8.34286	down
ZMAT1	-0.619422	3.65207	-10.6186	9.47e-08	0.000269618	8.14266	down
RCC2	0.653908	2.7012	10.172	1.56e-07	0.000345669	7.69667	up
VMP1	1.12014	6.63275	9.63842	2.9e-07	0.000435315	7.13596	up
TPM3	0.709148	5.50233	9.28852	4.42e-07	0.000587796	6.75078	up
SH3BGRL3	0.723162	5.82416	9.08713	5.67e-07	0.000706199	6.52253	up
ZNF385A	1.03367	2.56415	8.99307	6.37e-07	0.000715151	6.41424	up
MEIS3	1.16686	1.93682	8.94698	6.75e-07	0.000715151	6.36079	up
HEG1	1.02524	5.00326	8.80385	8.09e-07	0.000715151	6.19311	up
SERPINH1	1.01881	5.05972	8.75513	8.61e-07	0.000715151	6.13546	up
TNFRSF1B	1.01206	2.83544	8.64263	9.95e-07	0.000762473	6.00117	up
CGREF1	0.899302	1.34748	8.61354	1.03e-06	0.000762473	5.96617	up
ELF4	0.632766	1.74035	8.41421	1.34e-06	0.000953282	5.72351	up
HIST1H2AJ	1.57436	2.75076	8.30338	1.55e-06	0.000955412	5.58635	up
RELT	1.32416	1.73962	8.29721	1.56e-06	0.000955412	5.57866	up
HSD3B7	0.629151	1.7528	8.23751	1.69e-06	0.000958962	5.50404	up
ANKRD46	-0.592881	3.11623	-8.19954	1.78e-06	0.000958962	5.45635	down
THY1	2.65341	4.07761	8.14902	1.91e-06	0.000973567	5.39258	up
CKAP4	0.771366	3.8394	8.11749	1.99e-06	0.000976065	5.35262	up
B4GALT1	0.867672	3.8978	8.09212	2.06e-06	0.000976065	5.32035	up
FBN1	1.27678	6.03708	7.99108	2.36e-06	0.00106856	5.19101	up
IL32	0.997851	3.85581	7.91475	2.62e-06	0.0011345	5.09238	up
OCA2	-0.787928	1.2209	-7.82958	2.94e-06	0.00122995	4.98137	down
TUBB3	1.56355	1.63807	7.68484	3.6e-06	0.00122995	4.7904	up
MAATS1	-0.798378	1.91788	-7.66033	3.73e-06	0.00122995	4.75777	down
MMP14	0.939012	5.01742	7.63049	3.89e-06	0.00122995	4.71793	up
CCDC146	-1.03108	4.17957	-7.61291	3.98e-06	0.00122995	4.6944	down
KPNA2	0.945599	3.01363	7.6098	4e-06	0.00122995	4.69024	up
TMSB10	0.787767	8.41735	7.60587	4.02e-06	0.00122995	4.68497	up
ADHFE1	-0.712846	3.51185	-7.58213	4.16e-06	0.00122995	4.65311	down
SEMA6B	1.05925	1.78109	7.54482	4.38e-06	0.00122995	4.60287	up
KYNU	0.788752	2.66559	7.5383	4.43e-06	0.00122995	4.59407	up
RRBP1	0.741321	5.29188	7.52537	4.51e-06	0.00122995	4.57658	up
RGS19	0.675533	1.63153	7.50893	4.61e-06	0.00122995	4.55434	up
GLIS2	0.670758	2.7137	7.50439	4.64e-06	0.00122995	4.54819	up
TNFAIP2	0.903781	4.23983	7.49994	4.67e-06	0.00122995	4.54216	up
NAP1L2	-0.862346	1.89167	-7.4966	4.7e-06	0.00122995	4.53763	down
ATP6V0D1	0.659958	3.70401	7.48821	4.75e-06	0.00122995	4.52624	up
EMP3	0.643618	5.17229	7.44487	5.05e-06	0.00129157	4.46728	up
TNC	2.45195	3.9257	7.40851	5.32e-06	0.00134333	4.4176	up
LRRC59	0.61905	3.40635	7.37577	5.58e-06	0.00136433	4.3727	up
MIDN	1.42557	3.98793	7.37174	5.61e-06	0.00136433	4.36717	up
ITGAX	1.22132	2.58977	7.35157	5.78e-06	0.00137108	4.33942	up
FANCA	0.867154	1.79715	7.31141	6.12e-06	0.00143504	4.28399	up
KRT4	-1.85115	0.811884	-7.30218	6.21e-06	0.00143504	4.27123	down
CCN4	1.26733	2.22657	7.25403	6.65e-06	0.00143504	4.20441	up
IER3	1.98862	2.99348	7.24377	6.75e-06	0.00143504	4.19012	up
NDUFAF4	-0.608102	2.89855	-7.23393	6.85e-06	0.00143504	4.17641	down
NIPSNAP3B	-0.618847	2.59445	-7.22957	6.9e-06	0.00143504	4.17034	down
MCUB	0.923381	3.1425	7.224	6.95e-06	0.00143504	4.16255	up
MELK	0.648427	0.915539	7.22221	6.97e-06	0.00143504	4.16006	up
ANPEP	1.45685	2.70465	7.21671	7.03e-06	0.00143504	4.15238	up
CCDC80	2.57313	6.85502	7.21373	7.06e-06	0.00143504	4.14822	up
RBM47	0.928765	2.86312	7.18403	7.37e-06	0.00146866	4.10665	up
COL5A1	1.8451	5.25582	7.15452	7.69e-06	0.0015183	4.06523	up
LOXL2	0.849847	3.36507	7.11976	8.1e-06	0.00155167	4.01628	up
EMILIN2	1.03813	2.41953	7.0422	9.08e-06	0.00163256	3.90639	up
CDC7	0.711767	1.30863	7.04115	9.09e-06	0.00163256	3.9049	up
LMNB1	1.02216	1.87704	7.01625	9.43e-06	0.00167879	3.86943	up
FSCN1	0.942203	3.04176	7.01001	9.52e-06	0.00167942	3.86053	up
C12orf29	-0.613653	3.29664	-7.00281	9.62e-06	0.0016826	3.85024	down
AR	-0.67751	2.93709	-6.98187	9.93e-06	0.00170509	3.82031	down
TAGLN2	0.663979	5.62999	6.97069	1.01e-05	0.00170509	3.80429	up
SPI1	1.05098	3.03234	6.91344	1.1e-05	0.00178191	3.72199	up
CYB561	0.72392	2.49003	6.90129	1.12e-05	0.00178544	3.70447	up
SPRR1B	-0.696193	0.298368	-6.87119	1.17e-05	0.00182569	3.66095	down
DOK3	0.88174	1.86075	6.87063	1.17e-05	0.00182569	3.66014	up
FKBP14	0.713798	3.33814	6.86146	1.19e-05	0.00183007	3.64686	up
SVIP	-0.587397	3.35844	-6.82282	1.26e-05	0.0018419	3.59074	down
CCDC158	-0.720514	2.15103	-6.82078	1.26e-05	0.0018419	3.58777	down
SGK1	1.46215	4.27695	6.80521	1.29e-05	0.00186883	3.56509	up
VASH1	0.587242	3.14633	6.79302	1.32e-05	0.0018899	3.54731	up
COL6A3	1.67678	6.02651	6.78668	1.33e-05	0.00189118	3.53805	up
OVCA2	0.653258	1.43914	6.75182	1.4e-05	0.00196916	3.48704	up
PCOLCE	1.56809	5.0608	6.73928	1.43e-05	0.00197671	3.46865	up
SOCS3	2.63153	3.58194	6.68391	1.56e-05	0.00205356	3.38715	up
HIC1	0.957544	2.63956	6.65172	1.63e-05	0.00210154	3.33954	up
RARA	0.9011	3.34403	6.6197	1.72e-05	0.00216542	3.29205	up
HIST1H2AL	1.06075	2.64412	6.60292	1.76e-05	0.00218043	3.26709	up
COL1A1	3.4155	7.88055	6.59705	1.78e-05	0.00218043	3.25834	up
ADAMTSL4	1.03408	3.80435	6.58985	1.8e-05	0.00218043	3.24762	up
BHLHE40	1.21023	4.23781	6.58981	1.8e-05	0.00218043	3.24756	up
ECM1	1.24581	2.75173	6.58892	1.8e-05	0.00218043	3.24624	up
IKBIP	0.601446	3.01224	6.58128	1.82e-05	0.00218659	3.23484	up
PLXND1	0.67729	5.5795	6.5736	1.84e-05	0.00219571	3.22339	up
CORO7	0.602526	3.5827	6.57081	1.85e-05	0.00219571	3.21921	up
LCP2	0.83349	4.37936	6.53469	1.96e-05	0.00222886	3.16518	up
ALOX5	1.28004	2.98007	6.48545	2.11e-05	0.00229833	3.09119	up
EFHD2	0.832212	2.59278	6.47562	2.14e-05	0.00229833	3.07638	up
BDKRB2	0.984062	1.17319	6.46841	2.17e-05	0.00231182	3.06551	up
HIST1H3B	1.33824	3.36663	6.45252	2.22e-05	0.00233236	3.0415	up
COL6A2	0.670988	7.83129	6.44101	2.26e-05	0.00233769	3.0241	up
CD86	1.1721	2.28155	6.43185	2.3e-05	0.00234231	3.01023	up
PLEKHO2	0.741383	2.64833	6.43061	2.3e-05	0.00234231	3.00836	up
CRNN	-0.638246	0.302823	-6.4288	2.31e-05	0.00234231	3.00561	down
PLAU	1.7702	2.69036	6.41689	2.35e-05	0.00235424	2.98756	up
AKR1C2	-1.0337	4.35778	-6.41358	2.36e-05	0.00235462	2.98254	down
VDR	0.93024	1.3405	6.38169	2.48e-05	0.0024507	2.93408	up
PIK3R5	0.978537	2.29012	6.27665	2.93e-05	0.00270437	2.77334	up
HMMR	0.621982	0.624199	6.27373	2.94e-05	0.0027044	2.76885	up
CTDP1	0.688583	2.8154	6.26848	2.97e-05	0.00271447	2.76076	up
NUSAP1	0.603885	1.71421	6.26268	3e-05	0.00271781	2.75184	up
PPIF	0.659323	2.17027	6.25308	3.04e-05	0.00272195	2.73704	up
CSF2RA	0.816149	3.22789	6.25198	3.05e-05	0.00272195	2.73534	up
COTL1	0.833455	3.69643	6.24916	3.06e-05	0.00272195	2.731	up
DEPTOR	0.990098	2.35907	6.24802	3.07e-05	0.00272195	2.72923	up
CSF1R	0.768064	4.15656	6.22984	3.16e-05	0.00277468	2.70116	up
MFAP5	1.69184	5.45483	6.22916	3.16e-05	0.00277468	2.70011	up
TPPP3	1.67791	2.41784	6.21889	3.21e-05	0.00279696	2.68423	up
GPRIN3	0.66764	1.67902	6.17479	3.45e-05	0.00290578	2.61587	up
C1R	0.865058	6.95322	6.17189	3.46e-05	0.00290578	2.61135	up
CLEC11A	1.24792	2.18937	6.16555	3.5e-05	0.00290578	2.60149	up
ITGAM	0.903276	2.57278	6.16525	3.5e-05	0.00290578	2.60103	up
LOX	1.45899	4.60135	6.12243	3.75e-05	0.00298749	2.5343	up
SAMSN1	1.52831	3.66374	6.11677	3.78e-05	0.00300273	2.52546	up
PTBP1	0.64942	5.28438	6.11414	3.8e-05	0.00300349	2.52134	up
ARRB2	0.698094	3.9591	6.05145	4.2e-05	0.00324511	2.42305	up
RUNX1	1.37545	5.36252	6.04545	4.24e-05	0.00325595	2.4136	up
TGFBI	1.38835	5.2327	6.03622	4.31e-05	0.00328475	2.39907	up
SBNO2	1.16446	3.7561	6.03441	4.32e-05	0.00328475	2.39623	up
LYN	0.842888	3.1943	6.01747	4.44e-05	0.00332092	2.36951	up
TUBB2A	0.670852	2.8719	6.0041	4.54e-05	0.0033231	2.3484	up
C4orf48	0.793252	0.942962	5.98995	4.64e-05	0.00333743	2.32604	up
GRN	0.741529	4.61882	5.9891	4.65e-05	0.00333743	2.32469	up
KLF10	1.02919	4.08445	5.98766	4.66e-05	0.00333743	2.32241	up
CREB3L1	1.34148	2.42116	5.98491	4.68e-05	0.00333743	2.31805	up
THEMIS2	0.967727	2.47043	5.98357	4.69e-05	0.00333743	2.31594	up
IL1R1	0.972595	5.52665	5.96976	4.8e-05	0.00337701	2.29405	up
SIGIRR	0.669852	2.66328	5.9646	4.84e-05	0.00337791	2.28588	up
CERCAM	0.979278	3.86774	5.963	4.85e-05	0.00337791	2.28333	up
S100A11	0.603152	7.16091	5.95924	4.88e-05	0.00337791	2.27737	up
TP53I11	0.980604	3.48388	5.95086	4.94e-05	0.00337791	2.26406	up
CACNA2D4	0.636625	1.28147	5.94886	4.96e-05	0.00337791	2.26089	up
BMP1	0.879742	3.67821	5.9484	4.96e-05	0.00337791	2.26017	up
PIM1	1.20836	2.90472	5.94615	4.98e-05	0.00337791	2.25659	up
NECTIN2	0.614032	3.37814	5.93049	5.11e-05	0.00345353	2.23168	up
PARVG	0.930716	2.40719	5.92269	5.18e-05	0.00345603	2.21927	up
KRT6A	-1.13203	0.56335	-5.92181	5.18e-05	0.00345603	2.21787	down
FMNL1	0.997035	2.76316	5.90926	5.29e-05	0.00350403	2.19787	up
THRB	-1.06252	5.02312	-5.87973	5.55e-05	0.00362923	2.15072	down
ADA	0.761264	2.09816	5.85089	5.82e-05	0.00372768	2.10454	up
ENC1	0.933752	1.79092	5.84958	5.84e-05	0.00372768	2.10243	up
LILRB3	1.24943	1.96068	5.84735	5.86e-05	0.00372937	2.09886	up
NHSL1	0.77801	2.49644	5.84475	5.88e-05	0.00373338	2.0947	up
OLFML2B	1.26056	3.57199	5.84139	5.91e-05	0.00374169	2.0893	up
HAVCR2	0.802374	2.39764	5.81693	6.16e-05	0.00384265	2.05	up
2023-03-03	0.873922	2.78693	5.81571	6.17e-05	0.00384265	2.04803	up
FXYD1	-0.74784	5.80564	-5.8136	6.19e-05	0.00384401	2.04464	down
ARHGAP18	0.75518	3.8999	5.7962	6.37e-05	0.00391921	2.01663	up
ATOH8	-0.981421	3.57056	-5.77875	6.56e-05	0.0039846	1.98847	down
PPIC	0.91506	4.65615	5.76464	6.71e-05	0.00400593	1.96567	up
ADAM19	0.681758	2.52151	5.76455	6.71e-05	0.00400593	1.96554	up
GPSM3	0.763291	2.39563	5.7522	6.85e-05	0.00401654	1.94555	up
PPM1K	-0.7906	4.18362	-5.75028	6.87e-05	0.00401748	1.94245	down
TNS4	1.38389	1.33601	5.72954	7.11e-05	0.00407627	1.90885	up
ADAMTSL3	-0.677605	4.46474	-5.7147	7.29e-05	0.0041333	1.88476	down
ALDH1A3	1.72839	2.40271	5.69573	7.52e-05	0.00417772	1.85392	up
IRAK1	0.634416	2.93383	5.67298	7.82e-05	0.00427943	1.81688	up
GLIPR2	0.82764	3.33064	5.66387	7.94e-05	0.00429955	1.80201	up
KDELR3	0.856353	3.56061	5.66287	7.95e-05	0.00429955	1.80038	up
CMTM3	0.640749	3.48924	5.65394	8.07e-05	0.00429955	1.7858	up
SERPINE2	2.00226	4.40327	5.65144	8.1e-05	0.00429955	1.78172	up
EPB41L3	1.12096	4.51641	5.64646	8.17e-05	0.00429955	1.77359	up
CSF2RB	0.770442	1.52585	5.64597	8.18e-05	0.00429955	1.77278	up
PRRX1	0.994563	6.13522	5.6374	8.29e-05	0.00431602	1.75877	up
NAMPT	1.87817	6.60287	5.63482	8.33e-05	0.00431835	1.75455	up
MPDU1	0.642158	2.55682	5.62627	8.45e-05	0.00434048	1.74055	up
CDC6	0.742301	0.993576	5.61257	8.65e-05	0.00439586	1.7181	up
GKAP1	-0.680176	3.02489	-5.60418	8.77e-05	0.00442553	1.70435	down
SULF2	1.03328	4.60928	5.59842	8.85e-05	0.00442553	1.6949	up
PLK3	0.763713	3.57007	5.59783	8.86e-05	0.00442553	1.69392	up
CHRD	0.625227	2.06471	5.59278	8.94e-05	0.00443108	1.68564	up
PARVB	0.877166	3.65732	5.58573	9.04e-05	0.00447274	1.67405	up
ST3GAL4	0.613777	3.27759	5.5806	9.12e-05	0.00448912	1.66562	up
IRS2	-0.649732	2.71682	-5.5346	9.86e-05	0.00473661	1.58981	down
LAPTM5	1.23212	4.60571	5.52431	0.000100288	0.00473661	1.57282	up
RCN3	0.607236	4.67067	5.52009	0.000101006	0.00475923	1.56584	up
MCTP1	1.15813	4.50811	5.51331	0.000102168	0.0048011	1.55464	up
NRARP	0.925307	1.47604	5.51126	0.000102522	0.0048011	1.55125	up
SLC12A7	0.609843	3.00797	5.50933	0.000102858	0.0048011	1.54804	up
INPP5D	0.651757	3.48558	5.50785	0.000103114	0.00480181	1.54561	up
SLFN11	0.723831	4.22011	5.49779	0.000104885	0.00483927	1.52893	up
PTAFR	0.631117	1.35603	5.49776	0.00010489	0.00483927	1.52888	up
IL2RA	0.788206	1.56331	5.4808	0.000107943	0.00490029	1.50078	up
ALDH6A1	-0.707518	3.15828	-5.47951	0.00010818	0.00490029	1.49863	down
COL15A1	1.12813	4.79616	5.47029	0.000109883	0.00494376	1.48333	up
MAOA	-1.11105	3.60896	-5.45805	0.000112189	0.00496483	1.46298	down
KLF16	0.724528	1.702	5.45744	0.000112305	0.00496483	1.46197	up
ADCY7	0.63249	3.50651	5.45482	0.000112804	0.00496483	1.45762	up
SLC20A1	1.09968	4.9484	5.44963	0.000113802	0.00496483	1.44899	up
ZNF469	0.758317	1.00202	5.44757	0.000114202	0.00496483	1.44555	up
TPX2	0.589344	0.80061	5.44575	0.000114556	0.00496483	1.44252	up
NCF4	0.804441	2.22224	5.44559	0.000114586	0.00496483	1.44226	up
HIST1H3F	1.21876	3.03481	5.44338	0.000115018	0.00497273	1.43858	up
BEX4	-0.676431	4.03473	-5.43624	0.000116421	0.00502249	1.4267	down
SLC36A1	0.626129	2.81346	5.42944	0.000117776	0.00502895	1.41536	up
JUNB	1.68293	5.36325	5.42701	0.000118264	0.00502895	1.41131	up
BCL3	1.58501	3.6505	5.42679	0.000118308	0.00502895	1.41094	up
COL1A2	1.93385	8.67923	5.42665	0.000118336	0.00502895	1.41071	up
DNM1	1.62447	4.45246	5.42664	0.000118337	0.00502895	1.4107	up
MEOX1	0.854558	1.67838	5.4223	0.000119214	0.00503163	1.40346	up
UGCG	0.798878	4.52998	5.41814	0.000120063	0.00503163	1.39651	up
CDKN2B	0.615677	1.44471	5.41741	0.000120212	0.00503163	1.39529	up
NCF2	0.957325	2.86869	5.41483	0.00012074	0.00503163	1.39099	up
HK3	1.02008	1.41873	5.41274	0.00012117	0.00503163	1.38751	up
SAT1	0.757278	6.69484	5.41269	0.000121182	0.00503163	1.38742	up
ADH1B	-1.22114	6.37029	-5.41139	0.000121451	0.00503163	1.38525	down
PNP	1.43705	3.13423	5.404	0.000122989	0.00505734	1.37291	up
STXBP2	0.622657	2.76846	5.40364	0.000123065	0.00505734	1.3723	up
SYK	0.816643	1.99104	5.39752	0.000124356	0.00506858	1.36208	up
GPCPD1	0.74998	4.80904	5.38949	0.00012607	0.00512795	1.34866	up
MPP1	0.753798	3.48632	5.38121	0.000127865	0.00517982	1.3348	up
CD74	0.933524	8.12282	5.37581	0.000129049	0.00521719	1.32576	up
SGMS2	0.742193	3.36171	5.36984	0.000130373	0.00526006	1.31575	up
FAP	1.75875	4.7403	5.35846	0.000132935	0.00533996	1.29668	up
CD248	1.47073	3.09864	5.35748	0.000133157	0.00533996	1.29504	up
APLNR	0.999617	2.09848	5.3497	0.000134942	0.00538451	1.28198	up
BASP1	0.729357	3.65403	5.34911	0.000135079	0.00538451	1.28099	up
FKBP10	0.69863	4.73413	5.34453	0.000136142	0.00539742	1.2733	up
COL27A1	0.697136	3.47233	5.34422	0.000136215	0.00539742	1.27278	up
CDCP1	0.7671	0.972782	5.34132	0.000136893	0.0054047	1.26791	up
PRELID2	-0.691268	4.28068	-5.34111	0.000136941	0.0054047	1.26756	down
GPD1L	-0.723213	3.09758	-5.32623	0.00014048	0.00544777	1.24255	down
LILRB2	0.850581	1.65608	5.32504	0.000140766	0.00544777	1.24055	up
TNFAIP6	2.0497	2.13606	5.32291	0.000141281	0.00545041	1.23697	up
CRABP2	2.55136	2.96794	5.31187	0.000143984	0.00552793	1.21838	up
ACKR3	0.972047	3.86767	5.30602	0.000145437	0.00554247	1.20853	up
RTN2	0.853424	1.49232	5.28714	0.000150235	0.0056711	1.1767	up
GARS	0.626167	4.42671	5.28514	0.000150755	0.00567996	1.17331	up
PAPSS2	1.21481	4.19215	5.27891	0.00015238	0.00569818	1.16279	up
LUM	2.14039	7.25669	5.26868	0.000155088	0.00575669	1.14552	up
DEFB131B	-0.728495	3.7746	-5.26755	0.000155391	0.00575669	1.1436	down
MFAP2	1.16542	3.64373	5.25663	0.000158344	0.0058228	1.12513	up
GNA15	0.631576	1.13429	5.24985	0.000160205	0.00586955	1.11367	up
MXRA5	2.53688	3.27622	5.23457	0.00016449	0.00600449	1.08777	up
KCNAB2	0.657293	3.09807	5.23248	0.000165084	0.00601054	1.08423	up
CALU	0.599364	6.06092	5.22503	0.000167223	0.00603823	1.0716	up
KDM6B	1.2789	4.20367	5.2141	0.000170416	0.00608702	1.05304	up
CDK1	0.904831	1.4468	5.20767	0.000172322	0.00613312	1.04213	up
TCEAL6	-0.718106	0.684133	-5.18333	0.000179748	0.00630733	1.00072	down
GMIP	0.627275	2.2749	5.17871	0.000181194	0.00632915	0.99286	up
HIST1H3J	1.11991	1.67484	5.17628	0.000181958	0.00632915	0.988729	up
TRAF4	0.690632	2.41366	5.153	0.000189469	0.00653341	0.949025	up
CYTH1	0.629109	4.01561	5.14956	0.000190604	0.00654989	0.943161	up
FAM160A1	-0.81238	1.52991	-5.13777	0.000194555	0.00666269	0.923022	down
AC009133.6	-0.730046	1.43483	-5.13441	0.0001957	0.00669038	0.917265	down
PYCR1	1.30913	1.83669	5.12092	0.000200352	0.00682601	0.894201	up
SLC2A3	1.60967	4.58228	5.10122	0.000207359	0.00696255	0.860453	up
HAS1	2.20356	1.52377	5.09027	0.00021136	0.00705631	0.841688	up
PLCB4	-0.588732	3.73759	-5.08566	0.00021307	0.00710151	0.833775	down
ATP8B4	0.816334	3.48962	5.07985	0.000215245	0.00712633	0.823803	up
PAIP2B	-0.747799	1.45	-5.07717	0.000216256	0.00712932	0.819201	down
SLC25A27	-0.687971	4.47786	-5.07677	0.000216408	0.00712932	0.818511	down
ANO5	-1.07532	2.02445	-5.07513	0.000217033	0.00713568	0.815683	down
DYNC1I1	-0.778261	3.74375	-5.07437	0.000217318	0.00713568	0.814394	down
DYSF	0.706988	2.47033	5.07078	0.000218688	0.00715892	0.808222	up
HAND2	-1.11189	4.04842	-5.0697	0.000219103	0.00715892	0.806361	down
GULP1	-0.591395	5.28492	-5.06504	0.000220896	0.00718219	0.798356	down
COL6A1	0.791423	6.676	5.04901	0.000227188	0.00733886	0.770779	up
PTPRE	0.98942	3.57006	5.03716	0.000231958	0.007406	0.750375	up
TGFB3	1.0185	5.37009	5.0336	0.00023341	0.00743027	0.744243	up
BTK	0.765714	2.4204	5.0297	0.000235015	0.00744687	0.737515	up
CMIP	0.691814	3.638	5.02205	0.000238194	0.00751179	0.724318	up
RPS6KA6	-0.937989	2.25087	-5.02011	0.000239007	0.00752551	0.720972	down
TNNT3	1.1076	2.36678	5.01424	0.000241487	0.00756586	0.710835	up
C1QTNF5	1.18583	3.17103	5.01301	0.000242009	0.00756586	0.708714	up
HES1	0.962361	3.51009	5.01054	0.000243061	0.00756586	0.704454	up
PLBD1	0.654161	3.17384	5.01042	0.000243113	0.00756586	0.704244	up
HCK	0.866264	2.25248	5.00827	0.000244031	0.00756586	0.700542	up
FGF18	0.908798	1.27343	5.00311	0.000246256	0.00758597	0.691628	up
CD4	0.658417	3.43782	5.00042	0.000247424	0.00761019	0.686981	up
CD274	-0.6429	1.80419	-4.98855	0.000252648	0.00775191	0.66646	down
LMNA	0.997241	6.8526	4.98736	0.000253178	0.00775191	0.664401	up
HIST1H1B	1.15679	3.37969	4.97767	0.00025754	0.00778574	0.647621	up
HELLS	0.688797	2.39392	4.97747	0.000257628	0.00778574	0.647284	up
CCDC144A	-0.890114	3.33812	-4.97701	0.000257837	0.00778574	0.646489	down
PTPRC	0.813875	5.22872	4.96451	0.000263584	0.00789998	0.624836	up
FGL2	-0.932646	7.07678	-4.95977	0.000265799	0.00791874	0.616616	down
TNXB	0.780441	4.37347	4.95747	0.00026688	0.00793907	0.61263	up
STRADB	-0.588689	3.84227	-4.9555	0.00026781	0.00795487	0.609213	down
CDKL2	-0.614989	0.957236	-4.93743	0.000276495	0.00811608	0.577862	down
ADAMTS2	1.88835	3.14598	4.93047	0.000279922	0.00815662	0.565759	up
LSP1	0.940264	4.4756	4.92641	0.000281936	0.00818531	0.558717	up
BEX2	-0.950679	1.1316	-4.92601	0.000282139	0.00818531	0.558011	down
CTNNA3	-0.888202	1.63692	-4.92363	0.000283329	0.0081995	0.553875	down
BCAP29	-0.610579	6.18709	-4.92339	0.000283451	0.0081995	0.553452	down
NABP1	1.1287	4.53753	4.90654	0.000292031	0.00836275	0.524155	up
GPR183	0.839023	2.77393	4.90215	0.000294313	0.00839767	0.516508	up
SUSD6	0.763151	3.66426	4.89969	0.000295601	0.00840145	0.512217	up
FNDC1	1.97368	2.38105	4.8976	0.000296697	0.00840145	0.508582	up
S100A10	0.885142	6.41027	4.89712	0.000296951	0.00840145	0.507741	up
CDH5	0.782032	3.46945	4.88748	0.000302071	0.00852773	0.490946	up
ARPC1B	0.608658	5.38224	4.87336	0.000309739	0.00867359	0.466317	up
PID1	-0.73351	5.28178	-4.86571	0.000313975	0.0087278	0.452971	down
TTLL7	-0.838655	5.99458	-4.85477	0.000320144	0.00882548	0.433855	down
STK10	0.710114	3.9445	4.85259	0.000321391	0.00883536	0.430035	up
REL	0.623137	3.19006	4.84992	0.00032292	0.00884082	0.425371	up
CXCL16	0.751041	3.22656	4.84583	0.00032528	0.00886887	0.418217	up
FERMT3	0.724415	2.9327	4.84212	0.00032743	0.0088788	0.411742	up
SEMA3C	1.08388	5.12152	4.82694	0.000336409	0.00903013	0.385162	up
KCNJ3	-0.657785	1.96841	-4.81516	0.000343545	0.0091548	0.364536	down
TYROBP	0.939066	5.04526	4.81352	0.000344552	0.00915635	0.36166	up
HAS2	1.38253	1.77223	4.81136	0.000345886	0.00916736	0.357863	up
SOX4	0.636562	2.53565	4.80955	0.000347	0.00917161	0.354703	up
SH3BP2	0.686682	3.82039	4.79413	0.00035669	0.00934191	0.327639	up
SERPINI1	-0.847947	2.71451	-4.78279	0.000363994	0.00950821	0.307721	down
TSPAN18	0.684704	2.55865	4.78109	0.000365098	0.00951211	0.304745	up
SPON2	1.33781	3.06761	4.77381	0.000369887	0.00957381	0.291939	up
SLC43A2	0.680233	2.55334	4.76849	0.000373424	0.00959692	0.282587	up
NME1	0.647495	3.02404	4.76333	0.00037689	0.00964287	0.273508	up
NME8	0.608793	0.867096	4.76241	0.000377513	0.00964643	0.271885	up
CLEC7A	1.01234	2.88785	4.75924	0.00037966	0.00967648	0.266312	up
CD93	0.698749	4.10612	4.75108	0.000385249	0.00976168	0.251952	up
SLC37A2	0.812575	1.59174	4.75069	0.000385518	0.00976168	0.251266	up
ARL4C	1.16275	2.33602	4.74678	0.000388231	0.00976168	0.244376	up
PHOSPHO1	0.614803	1.5037	4.74576	0.000388938	0.00976312	0.242587	up
ALDOC	-0.650233	2.56038	-4.74345	0.000390557	0.00977594	0.238505	down
NID1	0.668797	3.50518	4.74194	0.000391615	0.00977594	0.235847	up
GPAM	-1.53352	3.30563	-4.74051	0.000392617	0.00977594	0.233335	down
HLA-DMB	0.92164	3.21293	4.73915	0.000393577	0.00977594	0.230936	up
FGF9	1.08073	1.11707	4.7346	0.000396806	0.00977594	0.222907	up
ADGRE2	0.750319	2.16767	4.72985	0.000400203	0.00981162	0.214529	up
MXI1	-0.672465	4.56494	-4.72914	0.000400711	0.00981162	0.213282	down
HEATR3	0.597325	2.93054	4.72713	0.000402156	0.00981162	0.209746	up
ARHGAP9	0.821494	2.45767	4.72247	0.00040554	0.00983312	0.20151	up
COL5A3	0.976355	1.85322	4.72	0.000407339	0.00986474	0.197161	up
LVRN	-1.05477	1.80585	-4.7171	0.00040947	0.00989231	0.192033	down
FAM20C	0.895258	3.5692	4.71513	0.00041092	0.00990332	0.188561	up
BID	0.610561	1.97463	4.70601	0.00041771	0.00999445	0.172456	up
OSMR	0.724614	4.94547	4.70136	0.000421213	0.0100541	0.164248	up
CPEB1	-0.687375	2.368	-4.6972	0.00042438	0.0100935	0.156887	down
CYP4X1	-0.631607	3.60526	-4.69386	0.000426937	0.0101166	0.150985	down
HIST1H2AI	1.10391	2.52648	4.69328	0.000427384	0.0101166	0.149955	up
CHSY1	0.990935	5.39256	4.68919	0.000430544	0.0101793	0.142716	up
HIST1H3I	1.11627	3.47374	4.68738	0.000431945	0.0102004	0.139523	up
CCL3	1.39712	2.09088	4.6824	0.000435834	0.0102385	0.130716	up
EGR2	1.76588	2.13558	4.68203	0.000436129	0.0102385	0.13005	up
DSTN	-0.694375	9.04601	-4.67985	0.000437845	0.0102426	0.126193	down
COL12A1	1.19608	5.04084	4.67422	0.000442308	0.0102675	0.116227	up
LYZ	1.67271	4.54746	4.67297	0.000443302	0.0102675	0.114021	up
PLD5	-1.17924	2.55344	-4.67251	0.000443669	0.0102675	0.113207	down
GPC5	-0.607452	0.685668	-4.67139	0.00044457	0.0102675	0.111214	down
HIST1H2BO	1.19627	2.60531	4.66954	0.000446051	0.0102772	0.107945	up
ADGRA2	0.667518	2.55474	4.66893	0.000446544	0.0102772	0.106859	up
TOP2A	1.00194	1.34069	4.65647	0.000456686	0.0104383	0.0847888	up
CXXC4	-0.910666	1.19009	-4.65537	0.000457592	0.0104396	0.0828424	down
COL5A2	1.38585	5.40256	4.65429	0.000458488	0.0104401	0.0809196	up
RGN	-0.627464	3.00561	-4.65384	0.000458858	0.0104401	0.0801276	down
PLAUR	1.77786	3.8713	4.64848	0.000463321	0.0105176	0.0706158	up
EIF4A3	0.596725	3.85058	4.64633	0.000465117	0.0105344	0.0668134	up
DCLK1	0.962514	3.55948	4.64248	0.000468364	0.0105599	0.0599762	up
EPHB2	0.800762	1.35657	4.63926	0.000471095	0.0105975	0.0542644	up
STAT3	0.631466	6.11155	4.63561	0.000474217	0.0106557	0.0477731	up
HLA-DRA	1.02798	7.08213	4.62775	0.000480998	0.010751	0.0338208	up
SOX18	1.01791	2.46735	4.62478	0.000483583	0.0107932	0.0285532	up
GYG2	-0.900715	1.15661	-4.62285	0.000485277	0.0108189	0.0251173	down
GRIN2D	0.595863	0.461368	4.60647	0.000499869	0.011034	-0.00399494	up
PIK3AP1	0.604485	2.47845	4.60581	0.000500466	0.011034	-0.00516775	up
SREBF1	0.824353	3.26101	4.60307	0.00050296	0.0110746	-0.0100538	up
HLA-DMA	0.823402	4.15888	4.59926	0.000506441	0.0110768	-0.0168311	up
LCP1	0.792509	4.26062	4.59821	0.000507406	0.0110768	-0.0187006	up
SYNM	-0.634391	4.36036	-4.58409	0.000520556	0.0112989	-0.0438435	down
BCAT1	0.990966	3.37986	4.58364	0.000520981	0.0112989	-0.0446451	up
IL6	2.83396	3.6604	4.5722	0.000531903	0.0114858	-0.0650336	up
CD300LF	0.64757	0.620313	4.56302	0.000540838	0.0115458	-0.0814025	up
ENPEP	1.42	2.82438	4.56105	0.000542776	0.0115555	-0.0849162	up
UBASH3B	0.815471	1.79869	4.56057	0.000543246	0.0115555	-0.085767	up
COL3A1	2.34123	8.67319	4.56057	0.000543248	0.0115555	-0.0857715	up
IGFBP4	1.12157	6.06213	4.55552	0.000548254	0.0116371	-0.0947842	up
CYBB	0.859592	4.27792	4.55283	0.00055094	0.0116569	-0.0995855	up
THBS3	0.632433	4.09346	4.54978	0.000554001	0.0116945	-0.105031	up
HEY2	-0.683396	3.29302	-4.5493	0.00055448	0.0116945	-0.105879	down
ADGRD1	1.50763	2.9295	4.54169	0.000562208	0.0117827	-0.11948	up
SLC66A1L	-0.756859	1.03458	-4.5359	0.000568152	0.0118674	-0.129813	down
ABCG1	0.624013	2.02902	4.53203	0.000572168	0.0119287	-0.136734	up
METTL7A	-0.59415	4.71683	-4.52633	0.000578133	0.0120279	-0.146925	down
ZC3H12A	1.01683	2.26494	4.52198	0.000582735	0.0120937	-0.154715	up
ADAMTS15	0.919878	1.73971	4.51933	0.000585551	0.0121071	-0.159452	up
FCGR2A	1.13963	5.0049	4.51738	0.000587635	0.0121244	-0.162943	up
LST1	0.697	2.67925	4.51618	0.000588914	0.0121324	-0.165079	up
SORT1	-0.617534	5.92292	-4.51329	0.000592027	0.0121676	-0.170258	down
RNF122	0.85119	2.29187	4.50949	0.000596134	0.0121874	-0.177052	up
PAX8	0.965285	1.44169	4.50944	0.000596191	0.0121874	-0.177145	up
HIST1H2AH	0.830431	3.47508	4.49794	0.000608819	0.0123429	-0.197739	up
PGD	0.680831	3.66957	4.48803	0.000619922	0.0124553	-0.215494	up
TUBA1C	0.716697	4.37323	4.48629	0.000621897	0.0124699	-0.21862	up
ADAMTS4	2.19574	3.34371	4.4796	0.000629529	0.0125563	-0.230604	up
AC069368.1	0.609984	2.05926	4.4792	0.000629988	0.0125563	-0.231319	up
CNTN1	-1.72977	3.67339	-4.47776	0.000631657	0.0125644	-0.233918	down
PDE8B	-1.19363	3.36513	-4.47507	0.000634763	0.0125885	-0.238737	down
CPVL	0.977106	3.75639	4.47237	0.000637894	0.0126135	-0.243571	up
MKI67	0.671483	0.994735	4.47122	0.000639245	0.0126135	-0.24565	up
FSTL1	0.715935	7.74648	4.47092	0.000639595	0.0126135	-0.246188	up
CDO1	-1.11035	4.15806	-4.47072	0.000639819	0.0126135	-0.246532	down
SNX10	0.694519	2.13747	4.46988	0.00064081	0.0126205	-0.248052	up
PLN	-0.957623	6.86998	-4.46652	0.000644749	0.0126731	-0.254073	down
CTSS	0.944667	4.7788	4.46559	0.000645854	0.0126823	-0.255755	up
AQP9	1.39654	1.31356	4.46395	0.00064779	0.0126953	-0.258696	up
SPAG5	0.777633	1.54764	4.46106	0.000651211	0.0127373	-0.263871	up
BEX5	-0.89855	2.08486	-4.4596	0.000652957	0.0127589	-0.266501	down
PTGS1	0.745485	1.71348	4.44091	0.000675661	0.0130139	-0.300079	up
VSIG4	0.887357	3.81118	4.43907	0.000677939	0.0130425	-0.303384	up
MUC1	0.875088	4.07918	4.43432	0.000683867	0.0131148	-0.311937	up
MNDA	1.20102	3.10521	4.43304	0.000685468	0.0131148	-0.314234	up
CD14	1.09268	4.28171	4.4329	0.000685647	0.0131148	-0.31449	up
SOX6	-0.640572	3.47937	-4.43013	0.000689124	0.0131309	-0.31946	down
ADAMTS5	0.640038	2.07227	4.42898	0.000690582	0.0131312	-0.321536	up
PRODH	-0.743789	1.15349	-4.42856	0.000691114	0.0131312	-0.322293	down
SPRR1A	-1.32822	0.569239	-4.42095	0.000700817	0.0132145	-0.335988	down
ALPL	1.07422	1.20094	4.41515	0.000708299	0.0133012	-0.346419	up
PLEKHG1	0.716799	3.46948	4.41152	0.000713034	0.0133404	-0.352964	up
LMO3	-1.05152	4.10989	-4.40359	0.000723473	0.0134882	-0.367239	down
PLEK	1.03801	2.97896	4.40184	0.000725809	0.0134914	-0.370406	up
EPHA4	-0.840742	4.10501	-4.40125	0.000726586	0.0134914	-0.371458	down
CSF3R	1.17635	2.49549	4.40068	0.000727344	0.0134914	-0.372482	up
SELPLG	0.670496	1.74248	4.39971	0.00072864	0.0134968	-0.374229	up
RAB7B	0.613985	1.61685	4.3918	0.000739303	0.0135682	-0.388499	up
LILRB4	0.76872	1.97961	4.38557	0.000747811	0.013674	-0.399738	up
ITGA8	-0.654857	7.91849	-4.38397	0.000750004	0.0136803	-0.402614	down
THBS1	1.84614	6.12043	4.38282	0.000751589	0.0136803	-0.404688	up
PLXDC1	0.89935	3.1897	4.38084	0.000754326	0.0137051	-0.408258	up
CCNL1	0.705508	6.11194	4.37186	0.00076688	0.0137465	-0.424468	up
PAG1	0.819514	3.2267	4.37181	0.000766949	0.0137465	-0.424557	up
C2	0.94863	2.81613	4.3603	0.000783358	0.0139403	-0.445347	up
ROR2	1.41414	2.14766	4.35251	0.000794656	0.0141105	-0.45941	up
TUBA1A	0.596051	5.35473	4.35105	0.000796797	0.014129	-0.462052	up
TREM1	1.76116	1.52327	4.34733	0.000802277	0.0141883	-0.468783	up
DCN	1.37014	8.31022	4.34365	0.000807728	0.0142425	-0.475433	up
MPEG1	0.778077	3.26469	4.33312	0.000823535	0.0144235	-0.494465	up
PRR5	0.677233	2.26804	4.32544	0.000835285	0.0145286	-0.508376	up
CPZ	1.76296	1.75682	4.32538	0.000835371	0.0145286	-0.508476	up
BTBD19	0.719483	3.84272	4.32402	0.000837476	0.0145398	-0.510947	up
TREH	1.10675	1.85965	4.32073	0.000842565	0.0145901	-0.516896	up
JPT1	0.723233	2.9033	4.31526	0.000851101	0.0146937	-0.526793	up
PTGFRN	0.746407	3.56787	4.31136	0.000857248	0.0147546	-0.53386	up
HLA-DPB1	0.845611	4.70973	4.30544	0.00086667	0.0148016	-0.544592	up
ZNF668	0.615909	1.5903	4.30379	0.000869312	0.0148016	-0.54758	up
AIF1	0.857571	4.71783	4.30313	0.000870375	0.0148016	-0.54878	up
BACH1	0.641033	5.19583	4.29496	0.00088359	0.0148935	-0.563575	up
STK32A	-0.811546	2.71797	-4.29345	0.00088606	0.0148935	-0.566316	down
HIF1A	0.773871	5.97113	4.28932	0.000892842	0.014954	-0.573802	up
PDE10A	0.969548	2.88742	4.28809	0.000894873	0.0149754	-0.576033	up
TCTEX1D4	0.666511	1.2905	4.28598	0.000898369	0.0150087	-0.57986	up
PEAK1	0.589113	5.3267	4.28189	0.000905188	0.0150595	-0.587284	up
TRPV2	0.661608	2.23609	4.27984	0.000908622	0.0150789	-0.591001	up
MMP23B	0.958279	3.52336	4.27407	0.000918358	0.0151647	-0.601464	up
CYP1B1	1.39576	3.7175	4.25285	0.00095513	0.0155635	-0.640003	up
KCNJ1	0.611071	0.525088	4.25248	0.000955782	0.0155635	-0.640672	up
SLC11A1	1.16009	2.03151	4.2398	0.000978492	0.0157658	-0.663721	up
PPP1R1A	-1.30128	1.79108	-4.23804	0.000981685	0.0157733	-0.66692	down
OSM	1.03034	0.82745	4.23598	0.000985445	0.0158012	-0.670672	up
NCKAP1L	0.681879	3.59226	4.23143	0.000993784	0.0158966	-0.678942	up
SSH1	0.674859	4.16534	4.21997	0.00101512	0.0161214	-0.69979	up
WAS	0.737571	2.4321	4.21756	0.00101968	0.0161321	-0.70419	up
HIST1H3C	0.9719	2.04835	4.21328	0.00102781	0.0162195	-0.711979	up
FPR1	1.0619	2.59298	4.21035	0.00103341	0.0162564	-0.717309	up
ANGPTL2	1.00896	4.1589	4.2042	0.00104527	0.0163398	-0.728509	up
C1QTNF3	1.69555	3.05774	4.19908	0.00105525	0.0164185	-0.737834	up
RGS16	1.15364	1.66162	4.19688	0.00105957	0.0164729	-0.741843	up
PTPN6	0.722957	2.66442	4.19544	0.00106241	0.0164913	-0.744468	up
TFEC	1.09939	2.838	4.19203	0.00106916	0.0165308	-0.750681	up
FGR	0.84608	1.99293	4.19201	0.00106919	0.0165308	-0.750713	up
MAN2B1	0.61066	4.08256	4.19138	0.00107046	0.0165308	-0.751879	up
GMFG	0.595983	3.6566	4.19035	0.0010725	0.0165308	-0.753747	up
GOLM1	0.8074	3.28488	4.18836	0.00107647	0.0165421	-0.757369	up
ABL2	1.18413	3.91374	4.18611	0.00108098	0.0165931	-0.76147	up
IRF8	0.757653	2.89151	4.18092	0.00109146	0.0167081	-0.770942	up
IGF2	1.38016	4.67991	4.17197	0.00110976	0.0168488	-0.787256	up
HTRA3	1.44263	3.1827	4.17004	0.00111377	0.016881	-0.790789	up
IER2	0.98753	3.79744	4.1669	0.00112028	0.0169074	-0.796508	up
JAML	0.871102	2.62554	4.15976	0.00113528	0.0170129	-0.809554	up
DAPK1	0.761486	4.08329	4.15228	0.00115119	0.0172126	-0.823208	up
HIST1H2AM	1.03125	3.51206	4.1504	0.00115523	0.0172471	-0.826643	up
KIAA0408	-1.00164	2.08107	-4.14594	0.00116485	0.0172631	-0.83478	down
RASGEF1B	0.789579	3.18371	4.1459	0.00116494	0.0172631	-0.834857	up
CTSB	0.910875	6.77643	4.14589	0.00116496	0.0172631	-0.834876	up
NUPR2	-0.712568	0.867887	-4.14274	0.00117183	0.0173519	-0.840637	down
ITGA10	-0.814596	4.54334	-4.13907	0.00117985	0.0173933	-0.84733	down
TMEM132B	-0.907232	1.49959	-4.13692	0.00118459	0.0174412	-0.851262	down
PLXNB3	-0.613774	2.22319	-4.1364	0.00118573	0.0174412	-0.852207	down
TYMP	1.0583	3.95646	4.12289	0.00121597	0.0177185	-0.876907	up
ICAM1	1.29194	3.01326	4.11895	0.00122495	0.0177715	-0.884124	up
BICC1	0.703597	3.73418	4.11721	0.00122893	0.0177784	-0.887303	up
CA4	-0.775319	0.764246	-4.11388	0.00123658	0.0178338	-0.893388	down
ARHGAP23	0.598538	4.50145	4.10988	0.00124583	0.0178988	-0.900699	up
DOT1L	0.61954	2.39612	4.10608	0.0012547	0.017991	-0.907656	up
EGR1	1.61838	5.73302	4.10469	0.00125796	0.0180118	-0.910199	up
HLA-DRB1	1.12103	4.8562	4.09512	0.00128064	0.0182579	-0.927721	up
PDGFB	0.67787	2.22218	4.09252	0.00128688	0.0183184	-0.93248	up
TMEM52B	0.776693	0.800456	4.09099	0.00129055	0.018329	-0.935278	up
RASSF2	0.621606	3.00411	4.07929	0.00131909	0.0185538	-0.956721	up
STAB1	0.796264	4.7912	4.07824	0.00132168	0.0185772	-0.958647	up
ERF	0.656597	4.68558	4.07548	0.00132851	0.0186454	-0.963699	up
PGR	-0.830147	3.43888	-4.0737	0.00133294	0.0186696	-0.966964	down
KRT5	-1.23971	0.880218	-4.07268	0.00133548	0.018692	-0.968828	down
SASH3	0.706813	1.83608	4.07047	0.00134101	0.0187347	-0.97288	up
CRISPLD2	1.53836	4.97871	4.07003	0.0013421	0.0187347	-0.973678	up
GLA	1.06656	2.78574	4.06996	0.00134229	0.0187347	-0.973814	up
LHFPL2	0.614543	3.96984	4.06654	0.0013509	0.0187891	-0.980084	up
SH3BGR	-0.825166	3.84478	-4.06225	0.00136178	0.0188746	-0.987947	down
CILP2	1.21357	0.785842	4.05871	0.00137083	0.0189473	-0.994438	up
CD276	0.680951	3.65019	4.05694	0.00137539	0.0189708	-0.997691	up
PTGS2	1.67197	2.50802	4.05449	0.00138169	0.018979	-1.00217	up
LOXL1	1.06447	4.94444	4.05159	0.00138921	0.0190428	-1.00749	up
PPP1R3C	-0.846257	5.26891	-4.04849	0.00139729	0.0191142	-1.01318	down
POU6F2	-1.0577	1.33388	-4.04493	0.00140664	0.0191633	-1.01972	down
RPS6KA1	0.757121	2.31182	4.04031	0.00141885	0.0192408	-1.02819	up
CFI	0.862931	4.35655	4.04022	0.0014191	0.0192408	-1.02836	up
IFI16	0.638748	5.7173	4.02824	0.0014513	0.0195484	-1.05035	up
CD53	0.627949	4.23582	4.02626	0.00145672	0.0195778	-1.054	up
HIST1H2BH	0.58865	1.0004	4.02471	0.00146095	0.0196091	-1.05684	up
MYOC	-1.40674	2.57946	-4.02468	0.00146101	0.0196091	-1.05688	down
NPTX2	-0.723586	2.3492	-4.02133	0.00147022	0.0196797	-1.06304	down
SMAD9	-0.672091	3.53215	-4.01817	0.00147896	0.0197303	-1.06884	down
SPINT2	-0.675187	5.08171	-4.00194	0.00152467	0.0200847	-1.09867	down
TEAD4	0.742849	2.26153	3.99964	0.00153126	0.0201212	-1.1029	up
GPR4	0.708232	1.46355	3.99483	0.00154516	0.0202075	-1.11175	up
R3HDM4	0.829892	3.06461	3.99346	0.00154911	0.0202075	-1.11425	up
NCOR2	0.605855	5.8456	3.99274	0.00155123	0.0202075	-1.11559	up
MEIKIN	0.955776	0.977432	3.98802	0.00156503	0.0203361	-1.12426	up
CEMIP2	0.855626	4.71147	3.98295	0.00157998	0.0204087	-1.13358	up
MRC1	0.672005	3.92294	3.98048	0.00158734	0.0204772	-1.13813	up
LYNX1	-0.705465	2.76793	-3.97666	0.00159878	0.0204921	-1.14516	down
PHLDB1	0.617127	6.06381	3.97273	0.00161062	0.0206042	-1.15239	up
LGMN	0.743756	5.39178	3.96992	0.00161916	0.0206798	-1.15757	up
RANBP3L	-0.82922	2.53603	-3.96395	0.0016374	0.0208043	-1.16854	down
CD28	0.684826	1.86912	3.96384	0.00163775	0.0208043	-1.16875	up
GFPT2	1.45747	3.89936	3.96134	0.00164548	0.0208626	-1.17336	up
NIBAN2	0.641742	4.09592	3.9579	0.00165614	0.0209579	-1.17968	up
ACE	0.761515	2.13344	3.95298	0.00167153	0.021082	-1.18874	up
DPEP2	0.650167	1.48078	3.95279	0.00167214	0.021082	-1.1891	up
ANLN	0.789922	1.50967	3.95067	0.00167882	0.0211375	-1.193	up
CIDEA	-1.19189	1.20994	-3.95016	0.00168044	0.0211445	-1.19395	down
DUSP5	0.938583	2.08302	3.94649	0.00169206	0.0212104	-1.2007	up
RELB	0.727726	2.24489	3.94428	0.0016991	0.0212595	-1.20476	up
EMP1	1.60292	5.91154	3.93599	0.00172581	0.0214739	-1.22003	up
FYB1	0.748535	3.99515	3.93503	0.00172896	0.0214739	-1.22182	up
CHRDL2	0.834515	1.22181	3.93399	0.00173235	0.0214739	-1.22374	up
PRELP	-0.877578	5.87009	-3.93037	0.00174417	0.0215518	-1.23039	down
CBX8	0.653023	0.739041	3.92928	0.00174776	0.0215827	-1.2324	up
GPX8	0.589703	3.96215	3.92764	0.00175317	0.0216324	-1.23543	up
PTGFR	1.08819	2.08931	3.92456	0.00176336	0.0216681	-1.24111	up
EGR3	1.64588	3.02936	3.91839	0.00178397	0.0218674	-1.25248	up
HLA-DOA	0.627969	2.29466	3.9171	0.00178831	0.0218975	-1.25486	up
PDE4B	1.07146	3.39588	3.91668	0.00178973	0.0218975	-1.25563	up
MMP19	1.12897	3.11019	3.91152	0.00180721	0.0220303	-1.26515	up
C3AR1	0.665748	2.54061	3.90691	0.00182298	0.0221412	-1.27365	up
ARHGAP4	0.586617	2.91913	3.90301	0.00183644	0.0222276	-1.28085	up
NTRK3	-0.619274	4.84419	-3.90143	0.00184192	0.0222763	-1.28377	down
TUSC3	0.701414	2.37623	3.89325	0.00187055	0.0224277	-1.29886	up
CD84	0.804448	2.73903	3.8919	0.00187531	0.0224277	-1.30135	up
LEF1	0.862684	1.86326	3.89163	0.00187626	0.0224277	-1.30184	up
CD83	1.0392	1.73626	3.89002	0.00188195	0.0224319	-1.3048	up
PRND	0.615597	0.527094	3.87867	0.00192271	0.0226754	-1.32577	up
NID2	1.20341	3.68131	3.87645	0.00193077	0.0227436	-1.32986	up
DOCK8	0.625706	3.73072	3.87309	0.00194306	0.0228075	-1.33607	up
CTSL	0.730731	4.99968	3.87277	0.00194421	0.0228075	-1.33665	up
MSR1	1.01604	4.35928	3.87002	0.00195432	0.0228858	-1.34173	up
43525	-0.638888	3.06848	-3.8669	0.00196588	0.0229475	-1.3475	down
SNAI1	0.894956	1.50368	3.86571	0.0019703	0.022965	-1.34969	up
TMEM233	0.687963	0.990183	3.86129	0.00198682	0.0231034	-1.35786	up
CHMP4C	-0.611979	1.63007	-3.85536	0.0020092	0.0232552	-1.36882	down
UGDH	0.702377	4.39579	3.85468	0.00201177	0.0232714	-1.37007	up
OAF	0.970221	3.38401	3.85111	0.00202541	0.0233478	-1.37667	up
P4HA2	0.620831	3.92964	3.8487	0.00203463	0.0234165	-1.38112	up
TREM2	1.03802	1.52939	3.84863	0.00203489	0.0234165	-1.38124	up
BCL6B	0.748683	2.54933	3.84751	0.00203921	0.023448	-1.38332	up
MARCKS	0.807651	4.97833	3.84348	0.0020548	0.023564	-1.39077	up
FPR3	0.803143	2.77932	3.83952	0.00207024	0.0236208	-1.39809	up
FHL2	0.84925	3.81676	3.83902	0.00207221	0.0236208	-1.39901	up
PPP1R9A	-0.826972	2.23358	-3.83887	0.00207279	0.0236208	-1.39929	down
MCOLN3	-0.888841	2.38111	-3.83508	0.0020877	0.0237493	-1.4063	down
CD300E	0.797454	1.20893	3.83449	0.00209003	0.0237493	-1.40739	up
GALNT16	0.618829	2.20586	3.82768	0.0021171	0.0239613	-1.41997	up
CORO1A	0.696269	3.08105	3.8261	0.00212342	0.0240021	-1.42289	up
TPD52	-0.772512	2.92927	-3.82275	0.00213691	0.0240626	-1.42908	down
SLC16A10	0.65589	1.43627	3.82061	0.00214559	0.0241331	-1.43304	up
MCL1	0.654158	6.65201	3.81731	0.00215904	0.0242472	-1.43915	up
PNMA8A	-0.624569	2.0787	-3.81247	0.0021789	0.0243292	-1.4481	down
CILP	1.47396	1.39333	3.81047	0.00218717	0.024376	-1.45181	up
C1QTNF7	-0.715676	5.42346	-3.80937	0.00219173	0.024376	-1.45384	down
NNMT	0.7788	6.46458	3.80911	0.0021928	0.024376	-1.45432	up
B3GNT5	0.664174	2.31186	3.80887	0.00219378	0.024376	-1.45476	up
TLNRD1	0.619783	2.04767	3.80743	0.00219979	0.024412	-1.45743	up
SFRP2	2.49572	5.93392	3.80708	0.00220123	0.0244145	-1.45807	up
YBX3	0.686219	6.79391	3.80387	0.00221466	0.0244681	-1.46402	up
OLR1	1.02709	2.29094	3.79874	0.00223626	0.0246248	-1.4735	up
PCDH11X	-1.64724	2.37783	-3.79414	0.00225584	0.0247039	-1.48202	down
PLCB2	0.719552	2.82389	3.78428	0.00229833	0.0250081	-1.50026	up
CSRP2	-0.585989	4.83072	-3.78421	0.00229867	0.0250081	-1.5004	down
PODXL	0.693863	3.52504	3.78102	0.0023126	0.0250959	-1.50631	up
SEMA4A	2.15882	2.85899	3.77468	0.00234053	0.0253253	-1.51804	up
SPARC	1.17596	9.47291	3.77096	0.00235709	0.0254768	-1.52493	up
FBLN2	1.1926	4.31957	3.76733	0.00237338	0.0256112	-1.53166	up
CCL2	1.96315	5.08659	3.75846	0.00241362	0.0259467	-1.54808	up
PCLO	-0.799764	0.794079	-3.75818	0.00241489	0.0259467	-1.5486	down
PLEKHG6	0.843733	2.43462	3.75224	0.00244227	0.0261845	-1.55961	up
SERPINF1	1.20182	6.23088	3.75183	0.00244416	0.0261906	-1.56036	up
SLC16A9	-0.792137	1.59817	-3.75082	0.00244886	0.0262269	-1.56224	down
NSUN7	-0.886169	3.48108	-3.74229	0.00248877	0.0265513	-1.57803	down
ADRA2C	-1.17883	2.60828	-3.73913	0.00250375	0.0266376	-1.58389	down
SERPINA1	1.06849	2.52474	3.73896	0.00250458	0.0266376	-1.58421	up
SFRP1	-1.16157	4.75271	-3.72864	0.00255412	0.027049	-1.60334	down
TMEM154	0.627381	1.45575	3.72802	0.00255712	0.0270515	-1.60449	up
MRPS6	-0.681016	4.51874	-3.72521	0.0025708	0.0271104	-1.60969	down
SLC16A3	0.842323	3.00814	3.72435	0.00257497	0.0271384	-1.61128	up
TMEM71	0.731757	2.1757	3.72126	0.00259015	0.027228	-1.61702	up
IER5L	0.618037	2.24002	3.71202	0.00263599	0.0275209	-1.63414	up
ARNTL2	0.952859	3.33042	3.70638	0.00266441	0.0276874	-1.64461	up
SLAMF8	0.60516	1.24704	3.70351	0.00267895	0.0277516	-1.64992	up
BDKRB1	0.636858	0.962574	3.70197	0.00268679	0.0278087	-1.65277	up
IFI30	1.39246	3.99107	3.6979	0.00270765	0.0279328	-1.66032	up
KCNJ15	0.667041	1.74934	3.69278	0.00273417	0.0281046	-1.66983	up
NCKAP5	0.876726	1.85525	3.69144	0.00274113	0.0281615	-1.67231	up
SH3BP4	0.778053	3.3811	3.68752	0.00276163	0.0283138	-1.67958	up
CBFA2T3	0.656683	1.67062	3.68124	0.00279478	0.0285509	-1.69123	up
WNT2	0.747608	0.594357	3.67844	0.00280972	0.0286554	-1.69643	up
SGSM1	-0.780579	2.28323	-3.67732	0.00281572	0.0286913	-1.69851	down
CXCL8	2.24392	2.15746	3.67624	0.00282148	0.0287005	-1.7005	up
TEDC1	1.03198	2.15545	3.67581	0.00282382	0.0287005	-1.70132	up
PHLDA1	0.79969	2.9071	3.66778	0.00286726	0.0290236	-1.71621	up
CPXM1	1.65985	1.82898	3.6657	0.00287866	0.0290835	-1.72008	up
GAS1	0.974939	3.73283	3.66563	0.00287902	0.0290835	-1.7202	up
GK	0.906708	2.86318	3.6611	0.00290393	0.0292603	-1.7286	up
PLPPR4	0.663337	1.24391	3.66083	0.00290544	0.0292603	-1.72911	up
SRGN	0.953303	5.8789	3.65637	0.0029302	0.0294128	-1.73739	up
HMCN2	0.944147	1.27784	3.65162	0.00295682	0.0295252	-1.74621	up
KCNIP2	-0.877431	2.78921	-3.65048	0.0029632	0.0295332	-1.74831	down
FCGR3A	1.58674	4.00078	3.65044	0.00296348	0.0295332	-1.7484	up
HSPB7	-0.88229	5.46435	-3.65043	0.00296354	0.0295332	-1.74842	down
MMP9	0.997922	1.06852	3.64385	0.00300089	0.0297862	-1.76063	up
NEGR1	-0.669601	3.57935	-3.63921	0.00302748	0.0300203	-1.76924	down
MAP2K3	0.903864	3.95834	3.63872	0.00303033	0.0300335	-1.77015	up
RTL1	0.702341	0.986051	3.63734	0.00303827	0.0300823	-1.7727	up
NCAPG	0.587147	0.909721	3.63437	0.00305555	0.0301635	-1.77823	up
TAFA5	-1.01812	2.42202	-3.63285	0.00306441	0.0301912	-1.78106	down
MYOT	-0.743437	1.62701	-3.62624	0.00310323	0.0304532	-1.79333	down
JAK3	0.763615	1.98822	3.61984	0.00314127	0.0306755	-1.80521	up
PALM	0.81299	2.87623	3.61948	0.00314342	0.0306815	-1.80587	up
LRRC15	0.675175	0.602777	3.61455	0.00317312	0.0308354	-1.81504	up
SPSB1	0.694437	3.73295	3.61361	0.00317881	0.0308682	-1.81678	up
FCER1G	0.900556	4.84876	3.61103	0.00319448	0.030937	-1.82158	up
MAST2	0.599441	4.01042	3.6099	0.00320136	0.030937	-1.82367	up
SLC25A25	0.715133	2.84316	3.60712	0.00321835	0.0310329	-1.82883	up
TIMP1	0.978799	7.13983	3.60279	0.00324502	0.0311316	-1.83687	up
BTC	-0.653895	2.32886	-3.60188	0.00325065	0.0311484	-1.83856	down
TRARG1	-1.03809	1.12114	-3.59347	0.00330324	0.0315159	-1.8542	down
IGDCC4	0.850319	0.939493	3.5903	0.00332323	0.031631	-1.86007	up
CD300A	0.661156	1.67055	3.58945	0.00332863	0.0316521	-1.86166	up
HBEGF	0.998986	2.44611	3.58526	0.0033553	0.031845	-1.86943	up
FCGR1B	1.02597	2.10763	3.5831	0.00336921	0.0319427	-1.87346	up
TTC12	-0.599796	4.01668	-3.58169	0.00337827	0.031958	-1.87608	down
CXCR2	1.17191	1.06898	3.57721	0.00340724	0.0321421	-1.88439	up
NR4A3	2.11218	2.91501	3.57716	0.00340757	0.0321421	-1.88449	up
AZGP1	-0.836325	0.786874	-3.57485	0.00342265	0.0322386	-1.88879	down
CYTL1	-2.02499	4.42876	-3.56521	0.00348619	0.0326365	-1.9067	down
NLGN1	-0.647312	3.06553	-3.56515	0.00348658	0.0326365	-1.90681	down
METRNL	0.599529	4.34093	3.56437	0.00349173	0.0326365	-1.90825	up
NLRP3	0.935889	1.4766	3.56009	0.00352039	0.032736	-1.91621	up
NFATC1	1.02228	3.25851	3.55709	0.00354061	0.0328376	-1.92178	up
ANK2	1.23239	5.1441	3.55422	0.00356006	0.0329413	-1.92712	up
STAC2	-0.613147	1.17813	-3.54791	0.00360321	0.0331712	-1.93884	down
TSPAN8	-1.10528	2.65292	-3.54354	0.0036334	0.033326	-1.94697	down
MYO1F	0.615674	4.22048	3.54271	0.00363914	0.0333632	-1.9485	up
SLAIN1	-0.655084	2.2377	-3.53416	0.00369909	0.0336074	-1.9644	down
LGR6	-0.809275	4.06368	-3.53261	0.00371003	0.0336877	-1.96728	down
IGF1	2.19765	4.17952	3.52873	0.00373765	0.0338768	-1.97449	up
SCO2	0.650995	1.37386	3.52801	0.00374278	0.0338925	-1.97583	up
MS4A7	0.785282	5.07934	3.52277	0.00378041	0.0340407	-1.98556	up
HSPA6	0.855677	1.48648	3.51884	0.00380894	0.0342118	-1.99288	up
CRIM1	-0.71691	7.12151	-3.5164	0.0038267	0.0343095	-1.9974	down
TRIB1	0.955426	2.94075	3.51478	0.00383857	0.0344004	-2.00042	up
CSTA	-0.61134	2.2163	-3.51212	0.00385813	0.0344981	-2.00536	down
S100A7	-0.864874	0.408419	-3.50724	0.0038943	0.0346278	-2.01444	down
COL4A1	0.653916	7.26593	3.50384	0.00391968	0.0347059	-2.02075	up
IL18R1	0.677487	2.52047	3.49597	0.00397909	0.0351383	-2.03538	up
DUSP2	0.58679	0.99267	3.48582	0.00405709	0.0355906	-2.05426	up
SLC7A5	0.742536	1.04894	3.48557	0.00405903	0.035592	-2.05472	up
NFKBID	1.00297	3.09478	3.48499	0.0040635	0.0356155	-2.05579	up
BHMT2	-0.746152	3.86957	-3.48328	0.00407686	0.0356335	-2.05898	down
TFRC	0.846659	4.78907	3.483	0.00407905	0.0356335	-2.05951	up
CD68	0.901112	4.59934	3.48289	0.00407986	0.0356335	-2.0597	up
RASAL3	0.671635	1.58928	3.47775	0.00412022	0.0358555	-2.06927	up
ID4	-0.841556	5.67748	-3.47599	0.0041341	0.0359341	-2.07254	down
CA11	-0.613704	2.35728	-3.47326	0.00415575	0.0360693	-2.07761	down
APBB1IP	0.643308	2.48642	3.47311	0.0041569	0.0360693	-2.07788	up
VAMP8	0.706754	3.21948	3.46844	0.00419421	0.0362982	-2.08657	up
MTUS2	-1.08596	3.89257	-3.46633	0.00421122	0.0363512	-2.0905	down
CNTN3	-0.930948	3.01901	-3.46528	0.00421966	0.0363763	-2.09245	down
THBS2	1.28306	6.59298	3.46357	0.0042335	0.0364641	-2.09563	up
HDC	0.724423	1.38162	3.46014	0.00426137	0.036625	-2.102	up
NFKBIZ	0.671486	5.82624	3.4591	0.00426987	0.0366466	-2.10394	up
ECRG4	-0.819183	4.63779	-3.45779	0.00428054	0.0366948	-2.10637	down
C1QA	0.610831	5.25897	3.45483	0.00430483	0.036808	-2.11186	up
FMNL3	0.653496	3.7591	3.45056	0.00434021	0.037047	-2.11982	up
SH2D2A	0.626362	1.28147	3.43939	0.00443394	0.0375575	-2.14057	up
CDON	0.770472	3.15617	3.43868	0.00443998	0.0375927	-2.14189	up
PLAC9	0.698246	4.38306	3.43533	0.00446857	0.0377706	-2.14812	up
MILR1	0.642681	2.89923	3.43291	0.00448934	0.0378819	-2.15263	up
GADD45B	0.924657	4.53974	3.43173	0.00449949	0.0379351	-2.15482	up
SBSPON	-0.795358	3.31437	-3.42814	0.0045305	0.03802	-2.16149	down
HOXC4	0.766868	0.80044	3.42703	0.00454014	0.0380528	-2.16355	up
BCL2A1	1.05731	1.50861	3.42552	0.00455325	0.0381146	-2.16635	up
GRIA2	-0.901369	5.09101	-3.42413	0.00456543	0.0381845	-2.16895	down
TP53INP2	0.721623	2.62747	3.42198	0.00458429	0.0382779	-2.17295	up
ADAMTS14	0.843717	0.606645	3.42133	0.00458997	0.0383093	-2.17415	up
ADAMTS9	1.10172	5.32084	3.41513	0.00464475	0.0386371	-2.18567	up
TSTD1	-0.890926	2.7315	-3.40549	0.0047313	0.039018	-2.20359	down
CCR1	0.786413	2.22998	3.39639	0.00481451	0.0394726	-2.2205	up
LXN	0.758262	3.42479	3.39062	0.00486805	0.039797	-2.23123	up
SH3PXD2B	0.647335	2.93134	3.38822	0.00489045	0.0398819	-2.23569	up
RUBCNL	0.879348	2.21346	3.38681	0.00490374	0.0399413	-2.23832	up
NR4A2	1.8407	3.15381	3.38606	0.00491073	0.0399611	-2.2397	up
IL10RA	0.776393	3.90286	3.38528	0.00491811	0.0399767	-2.24116	up
ZNF423	0.603359	2.46503	3.38	0.00496808	0.0402516	-2.25097	up
FRAS1	-0.945337	1.72139	-3.37689	0.00499782	0.0403834	-2.25675	down
MTSS1	0.615743	4.71327	3.37606	0.00500575	0.0404253	-2.25829	up
CLCF1	0.673106	1.51744	3.37574	0.00500888	0.0404342	-2.2589	up
NDRG2	-0.60157	4.96079	-3.36992	0.00506501	0.0407552	-2.2697	down
PLIN1	-1.60894	2.9968	-3.36821	0.00508163	0.0408395	-2.27288	down
C2CD4B	0.645105	0.671842	3.35756	0.00518643	0.0413099	-2.29267	up
CDH6	0.595427	2.13957	3.35412	0.00522076	0.0414727	-2.29907	up
PLIN4	-1.26365	2.39734	-3.35228	0.0052392	0.0415395	-2.30248	down
SLC4A8	0.602789	1.89293	3.35164	0.00524563	0.0415395	-2.30367	up
ATP1A2	-1.02504	4.01805	-3.34506	0.00531225	0.0418492	-2.3159	down
ITGB2	0.738051	3.75243	3.33698	0.00539523	0.0422192	-2.33092	up
MMP2	0.975871	6.31979	3.33347	0.00543162	0.0424041	-2.33743	up
ACADL	-0.809119	4.8237	-3.33065	0.00546111	0.0425343	-2.34268	down
CTSH	0.598185	4.622	3.32723	0.005497	0.042664	-2.34902	up
MLXIPL	-0.723131	1.23155	-3.32503	0.00552024	0.0428275	-2.35311	down
CAPG	0.77475	2.98696	3.32123	0.00556062	0.0430738	-2.36017	up
ODF3B	0.680484	3.24665	3.32001	0.00557369	0.0431415	-2.36244	up
HIST1H4L	0.631007	4.08907	3.31686	0.00560742	0.0433688	-2.36829	up
TCEAL2	-0.956316	3.62678	-3.31005	0.00568109	0.0438026	-2.38093	down
CFB	0.781022	4.01278	3.30501	0.00573636	0.0440121	-2.3903	up
FAM20A	0.679968	2.75362	3.3027	0.00576185	0.0441385	-2.39459	up
CARTPT	-3.1591	2.93854	-3.30108	0.00577977	0.0442213	-2.3976	down
NPL	0.859697	3.9622	3.29963	0.00579585	0.0442765	-2.40029	up
BMPR1B	-0.918866	3.4296	-3.29467	0.00585122	0.0445797	-2.40949	down
PILRA	0.673953	2.01763	3.29205	0.00588078	0.0447366	-2.41437	up
TSHZ2	0.932919	2.9329	3.29112	0.00589123	0.044799	-2.41608	up
AMIGO2	-0.751368	3.18078	-3.28884	0.00591706	0.0449611	-2.42032	down
HIF3A	-1.14523	3.91235	-3.28676	0.00594077	0.0450554	-2.42419	down
GASK1A	0.90607	2.06062	3.27394	0.00608872	0.0456918	-2.44798	up
MEDAG	1.01887	4.6216	3.26816	0.00615662	0.0461307	-2.45871	up
BUB1	0.589884	0.9273	3.2657	0.00618573	0.046314	-2.46327	up
FCGR1A	1.20819	3.26709	3.25974	0.0062568	0.0467407	-2.47432	up
ZFP36	1.07204	6.51369	3.25725	0.00628679	0.0469266	-2.47894	up
GLI2	0.861287	2.74795	3.25284	0.00634028	0.0471698	-2.48713	up
SPARCL1	-0.663205	9.0897	-3.25158	0.00635557	0.047228	-2.48946	down
FOSB	2.35329	4.37245	3.25072	0.00636606	0.047228	-2.49106	up
CA6	0.679352	1.50508	3.25064	0.00636705	0.047228	-2.49121	up
ST8SIA4	0.719735	2.56934	3.24786	0.00640117	0.0474281	-2.49637	up
COLGALT2	0.861364	1.36873	3.24589	0.0064254	0.0475723	-2.50002	up
RAPGEF4	0.691569	2.65754	3.24347	0.00645534	0.0476264	-2.50452	up
RGS18	0.624389	1.65994	3.23957	0.00650379	0.0478859	-2.51174	up
HIST1H2BM	0.919039	2.44734	3.23757	0.00652886	0.0479759	-2.51546	up
SDS	0.701952	1.53346	3.2341	0.0065725	0.0481251	-2.5219	up
CTSK	0.830198	4.71055	3.23085	0.00661355	0.0483546	-2.52792	up
PDPN	0.686002	2.38836	3.22586	0.00667716	0.0486527	-2.53716	up
CCL4	0.971298	2.65151	3.22534	0.00668391	0.0486527	-2.53814	up
PPP2R2B	-0.767234	3.96305	-3.21388	0.00683256	0.0493177	-2.55938	down
ALDH1L1	-0.720908	2.54568	-3.20617	0.00693442	0.049745	-2.57367	down
ADAM28	1.00007	3.13479	3.20608	0.00693566	0.049745	-2.57384	up
IL1B	1.63483	2.1504	3.20516	0.00694782	0.0497761	-2.57553	up
MALL	0.68048	2.33105	3.20193	0.00699108	0.0499066	-2.58153	up
