# Supplementary material for: Utilizing Integrated Bioinformatics Analysis to Explore Potential Alterations in Mitochondrial Function Within Immune Cells Associated with Thoracic Aortic Aneurysms
Source: Bioengineering (Basel). 2025 Feb 17;12(2):197. doi: 10.3390/bioengineering12020197 (PMC11852063; doi:10.3390/bioengineering12020197)
Supplement: Supplementary file 1 [file bioengineering-12-00197-s001.zip › Table S2_DE-MRGs_TAA_bulk RNA-seq.xlsx]

## Sheet: Sheet1
	log2 FC	AveExpr	t	P.Value	FDR	B	Diff
ADHFE1	-0.712846	3.51185	-7.58213	4.16e-06	0.00122995	4.65311	down
LRRC59	0.61905	3.40635	7.37577	5.58e-06	0.00136433	4.3727	up
NDUFAF4	-0.608102	2.89855	-7.23393	6.85e-06	0.00143504	4.17641	down
MCUB	0.923381	3.1425	7.224	6.95e-06	0.00143504	4.16255	up
PPIF	0.659323	2.17027	6.25308	3.04e-05	0.00272195	2.73704	up
ARRB2	0.698094	3.9591	6.05145	4.2e-05	0.00324511	2.42305	up
LYN	0.842888	3.1943	6.01747	4.44e-05	0.00332092	2.36951	up
PPM1K	-0.7906	4.18362	-5.75028	6.87e-05	0.00401748	1.94245	down
NAMPT	1.87817	6.60287	5.63482	8.33e-05	0.00431835	1.75455	up
ALDH6A1	-0.707518	3.15828	-5.47951	0.00010818	0.00490029	1.49863	down
MAOA	-1.11105	3.60896	-5.45805	0.000112189	0.00496483	1.46298	down
FKBP10	0.69863	4.73413	5.34453	0.000136142	0.00539742	1.2733	up
PRELID2	-0.691268	4.28068	-5.34111	0.000136941	0.0054047	1.26756	down
CDK1	0.904831	1.4468	5.20767	0.000172322	0.00613312	1.04213	up
PYCR1	1.30913	1.83669	5.12092	0.000200352	0.00682601	0.894201	up
SLC25A27	-0.687971	4.47786	-5.07677	0.000216408	0.00712932	0.818511	down
LMNA	0.997241	6.8526	4.98736	0.000253178	0.00775191	0.664401	up
PID1	-0.73351	5.28178	-4.86571	0.000313975	0.0087278	0.452971	down
GPAM	-1.53352	3.30563	-4.74051	0.000392617	0.00977594	0.233335	down
BID	0.610561	1.97463	4.70601	0.00041771	0.00999445	0.172456	up
PLAUR	1.77786	3.8713	4.64848	0.000463321	0.0105176	0.0706158	up
SREBF1	0.824353	3.26101	4.60307	0.00050296	0.0110746	-0.0100538	up
IL6	2.83396	3.6604	4.5722	0.000531903	0.0114858	-0.0650336	up
RNF122	0.85119	2.29187	4.50949	0.000596134	0.0121874	-0.177052	up
PLN	-0.957623	6.86998	-4.46652	0.000644749	0.0126731	-0.254073	down
PRODH	-0.743789	1.15349	-4.42856	0.000691114	0.0131312	-0.322293	down
ALPL	1.07422	1.20094	4.41515	0.000708299	0.0133012	-0.346419	up
EPHA4	-0.840742	4.10501	-4.40125	0.000726586	0.0134914	-0.371458	down
DCN	1.37014	8.31022	4.34365	0.000807728	0.0142425	-0.475433	up
FGR	0.84608	1.99293	4.19201	0.00106919	0.0165308	-0.750713	up
TYMP	1.0583	3.95646	4.12289	0.00121597	0.0177185	-0.876907	up
PGR	-0.830147	3.43888	-4.0737	0.00133294	0.0186696	-0.966964	down
RPS6KA1	0.757121	2.31182	4.04031	0.00141885	0.0192408	-1.02819	up
MYOC	-1.40674	2.57946	-4.02468	0.00146101	0.0196091	-1.05688	down
ACE	0.761515	2.13344	3.95298	0.00167153	0.021082	-1.18874	up
CIDEA	-1.19189	1.20994	-3.95016	0.00168044	0.0211445	-1.19395	down
CTSL	0.730731	4.99968	3.87277	0.00194421	0.0228075	-1.33665	up
MCL1	0.654158	6.65201	3.81731	0.00215904	0.0242472	-1.43915	up
MRPS6	-0.681016	4.51874	-3.72521	0.0025708	0.0271104	-1.60969	down
GK	0.906708	2.86318	3.6611	0.00290393	0.0292603	-1.7286	up
MMP9	0.997922	1.06852	3.64385	0.00300089	0.0297862	-1.76063	up
SLC25A25	0.715133	2.84316	3.60712	0.00321835	0.0310329	-1.82883	up
NLRP3	0.935889	1.4766	3.56009	0.00352039	0.032736	-1.91621	up
IGF1	2.19765	4.17952	3.52873	0.00373765	0.0338768	-1.97449	up
SCO2	0.650995	1.37386	3.52801	0.00374278	0.0338925	-1.97583	up
TFRC	0.846659	4.78907	3.483	0.00407905	0.0356335	-2.05951	up
BCL2A1	1.05731	1.50861	3.42552	0.00455325	0.0381146	-2.16635	up
ACADL	-0.809119	4.8237	-3.33065	0.00546111	0.0425343	-2.34268	down
PPP2R2B	-0.767234	3.96305	-3.21388	0.00683256	0.0493177	-2.55938	down
IL1B	1.63483	2.1504	3.20516	0.00694782	0.0497761	-2.57553	up
