# Supplementary material for: Utilizing Integrated Bioinformatics Analysis to Explore Potential Alterations in Mitochondrial Function Within Immune Cells Associated with Thoracic Aortic Aneurysms
Source: Bioengineering (Basel). 2025 Feb 17;12(2):197. doi: 10.3390/bioengineering12020197 (PMC11852063; doi:10.3390/bioengineering12020197)
Supplement: Supplementary file 1 [file bioengineering-12-00197-s001.zip › Table S3_DEGs_TAA_scRNA-seq_GSE207784.csv]

names	scores	pvals	pvals_adj	logfoldchanges
MYH10	83.53424835205078	0.0	0.0	1.8903089761734009
CALD1	79.80348205566406	0.0	0.0	1.416979432106018
AC018742.1	64.94075012207031	0.0	0.0	2.201613426208496
MYO1D	62.698265075683594	0.0	0.0	1.1429500579833984
SUGCT	61.171531677246094	0.0	0.0	1.5412256717681885
AC020916.1	59.65542221069336	0.0	0.0	1.9532936811447144
LTBP1	57.40308380126953	0.0	0.0	1.1754543781280518
HMCN1	56.363685607910156	0.0	0.0	1.4005283117294312
RCAN2	54.8909912109375	0.0	0.0	1.2951611280441284
EGR1	53.691612243652344	0.0	0.0	3.5192368030548096
TAGLN	53.53343963623047	0.0	0.0	1.5354342460632324
ADAMTSL4-AS1	53.3140983581543	0.0	0.0	1.545874834060669
FOS	53.13966369628906	0.0	0.0	2.9839751720428467
CRIM1	53.12714385986328	0.0	0.0	1.241654634475708
ITGBL1	52.79887008666992	0.0	0.0	1.484696388244629
EXT1	52.74057388305664	0.0	0.0	0.9159666895866394
JUN	52.16063690185547	0.0	0.0	2.92515230178833
ACTN4	52.0306396484375	0.0	0.0	1.1808152198791504
GALNT18	50.880088806152344	0.0	0.0	1.482955813407898
ANTXR1	50.655677795410156	0.0	0.0	1.2384181022644043
CDH13	49.0511589050293	0.0	0.0	1.0627758502960205
NCALD	48.38567352294922	0.0	0.0	1.4528058767318726
ITGA8	48.177947998046875	0.0	0.0	1.1156097650527954
CCN2	47.66191482543945	0.0	0.0	2.5797524452209473
DDAH1	47.45820617675781	0.0	0.0	1.415663719177246
SULF1	45.579917907714844	0.0	0.0	1.3499174118041992
COL21A1	45.45554733276367	0.0	0.0	1.18222975730896
SERPINE1	45.32175064086914	0.0	0.0	1.6267210245132446
DLGAP1	44.75764083862305	0.0	0.0	1.6673696041107178
LMO7	44.27873229980469	0.0	0.0	1.5758392810821533
SLC24A3	44.09922790527344	0.0	0.0	1.2473212480545044
LINC02398	43.954959869384766	0.0	0.0	1.228866696357727
ERBB4	43.804073333740234	0.0	0.0	0.9839538335800171
TPM4	43.4431266784668	0.0	0.0	1.0205005407333374
FOSB	43.362213134765625	0.0	0.0	5.3037638664245605
PER3	42.633216857910156	0.0	0.0	2.0459091663360596
FN1	42.50273132324219	0.0	0.0	1.165749192237854
IQCJ-SCHIP1	41.773826599121094	0.0	0.0	1.2302253246307373
MAP1B	41.7000732421875	0.0	0.0	1.0256922245025635
PDLIM7	41.420536041259766	0.0	0.0	1.1522775888442993
ATRNL1	41.22283935546875	0.0	0.0	1.3640406131744385
PER2	41.13679122924805	0.0	0.0	2.4057376384735107
CPXM2	40.96552276611328	0.0	0.0	1.0242606401443481
ANO1	40.311500549316406	0.0	0.0	1.3520382642745972
CCN1	40.128944396972656	0.0	0.0	1.7274891138076782
COL8A1	39.90010452270508	0.0	0.0	0.9864683151245117
LINC00670	39.67584228515625	0.0	0.0	1.65736985206604
MAP2	39.611488342285156	0.0	0.0	1.4760029315948486
CHSY3	39.57933807373047	0.0	0.0	1.0364108085632324
CCDC3	39.10801696777344	0.0	0.0	1.352501392364502
SAMD4A	39.0744514465332	0.0	0.0	0.8912535905838013
GEM	39.07173156738281	0.0	0.0	1.4175642728805542
RAI14	38.795894622802734	0.0	0.0	1.0345149040222168
NALCN	38.71877670288086	0.0	0.0	1.1770055294036865
TPM1	38.50308609008789	0.0	0.0	0.8528347611427307
NUAK1	38.457454681396484	0.0	0.0	1.4295521974563599
NHS	38.3842658996582	0.0	0.0	0.9528815746307373
SGCD	37.75541687011719	0.0	0.0	0.9764477610588074
GPR176	37.597042083740234	2.4027442784709e-309	8.546774299912748e-307	1.5995299816131592
MCU	37.585426330566406	3.71911354946836e-309	1.3063851231701298e-306	1.0185554027557373
FNIP2	36.99336242675781	1.4640636524386967e-299	5.01727471916827e-297	1.1972712278366089
MYOCD	36.75519561767578	9.603302203680516e-296	3.1379348282049554e-293	1.0345085859298706
CNNM2	36.59990692138672	2.8698333756262386e-293	9.26956180327275e-291	1.216125726699829
CNKSR3	36.57382583618164	7.456805912123156e-293	2.3811784424610546e-290	1.2254588603973389
SHROOM3	36.159576416015625	2.631109307440336e-286	8.215200294264543e-284	0.9051695466041565
ANK3	36.048744201660156	1.4431132453639865e-284	4.4563654184586135e-282	1.5932966470718384
ANKRD6	35.966365814208984	2.8087577358675383e-283	8.579228384305836e-281	1.1080013513565063
MYH9	35.86236572265625	1.1800542525545643e-281	3.565667156025356e-279	0.7222762703895569
STAC	35.469547271728516	1.449574684039818e-275	4.243176895437805e-273	1.8703298568725586
CAMK1D	35.42379379272461	7.347420818734301e-275	2.128555385847965e-272	1.0192326307296753
HIP1	35.356563568115234	7.948455869321041e-274	2.2791791671815365e-271	0.7425803542137146
COBLL1	35.272377014160156	1.557686834775504e-272	4.377255774402643e-270	0.9979137778282166
HDAC9	35.244781494140625	4.1243172077410084e-272	1.1474993847002977e-269	0.9521157145500183
PKD2	35.05010986328125	3.884377485933851e-269	1.070145997374776e-266	0.8281639814376831
FRY	34.91128921508789	5.011281532140428e-267	1.3672041003366814e-264	0.8769436478614807
NR2F2-AS1	34.885684967041016	1.2256282416747418e-266	3.2801313542192304e-264	0.9002360105514526
DCLK2	34.4234504699707	1.124396112497095e-259	2.9808165242717796e-257	1.0904927253723145
CDH11	34.41728973388672	1.390229445788456e-259	3.6511063230001314e-257	1.1312003135681152
CACNA1C	34.32334518432617	3.5202855330318014e-258	9.159587385530246e-256	0.6267564296722412
GRIA1	34.30447769165039	6.728874210023477e-258	1.7347531575767863e-255	1.303337574005127
LIMA1	34.12782287597656	2.8528241315704765e-255	7.222271254167744e-253	0.8708148002624512
AKAP6	33.8702507019043	1.827184664877795e-251	4.584438952475974e-249	0.8115293383598328
SHC4	33.469520568847656	1.3385757455941859e-245	3.270897132777584e-243	2.351994752883911
LMNA	33.44316864013672	3.234882166078652e-245	7.836502047325536e-243	1.282468557357788
KALRN	33.305477142333984	3.2166701705172907e-243	7.725781919803963e-241	0.7111120223999023
DOCK10	33.10647964477539	2.397601053938191e-240	5.709744679382805e-238	1.3937170505523682
STK38L	32.8988037109375	2.2862224414040894e-237	5.3987509937727996e-235	0.8534273505210876
B3GALNT2	32.69060516357422	2.1239982206892308e-234	4.973872833299006e-232	1.1773033142089844
ASAP2	32.459102630615234	4.0297698647548543e-231	9.282013358153784e-229	0.7879168391227722
MYO18B	32.4224739074707	1.3238372391981469e-230	3.024483760870498e-228	1.2709957361221313
EFHD1	32.39972686767578	2.7689897452222644e-230	6.275111357297649e-228	1.131278157234192
MICAL2	32.3973388671875	2.9922268238952556e-230	6.726765278262447e-228	0.6981371641159058
MRVI1	32.39186477661133	3.5733667517051566e-230	7.969458657910048e-228	0.8360981345176697
ALPK3	32.283905029296875	1.1768609076299467e-228	2.604013257110955e-226	1.1520791053771973
SGIP1	31.919368743896484	1.4382280414541093e-223	3.1088958609924555e-221	0.8003920316696167
IQCN	31.84290885925293	1.650187771475059e-222	3.539841722612262e-220	3.125852108001709
ERCC1	31.819103240966797	3.523154899904203e-222	7.500316351682424e-220	1.7988686561584473
DLGAP4	31.646900177001953	8.36555840839184e-220	1.7675229837159331e-217	0.8722660541534424
PCDH7	31.270240783691406	1.1849780793361776e-214	2.4665977042537726e-212	0.7332706451416016
AC024901.1	31.26797103881836	1.2722876643694002e-214	2.628864386503273e-212	0.9292689561843872
LDB3	31.07530403137207	5.194295247404821e-212	1.0577165996182816e-209	0.8867868781089783
KCNS3	31.014568328857422	3.429567637874614e-211	6.883877156565324e-209	1.1286544799804688
RBM20	30.81742286682129	1.5311458923927998e-208	3.0515411859666717e-206	0.8668466210365295
SMURF1	30.743385314941406	1.4989270043802856e-207	2.966292095076789e-205	0.7709314823150635
WTIP	30.599821090698242	1.2306578059655142e-205	2.418371678701882e-203	1.420093059539795
COL12A1	30.539810180664062	7.721646757259911e-205	1.496455141556971e-202	1.3093881607055664
IER2	30.338157653808594	3.6002315671838293e-202	6.835818058745459e-200	2.371918201446533
RBM25	30.294151306152344	1.3688689208029233e-201	2.5816500364753653e-199	0.7079652547836304
ENAH	30.23426628112793	8.400935714856632e-201	1.5738312968212414e-198	0.8511313796043396
FHOD3	30.117969512939453	2.818909717018208e-199	5.2459723150946134e-197	0.8106169104576111
CLASP2	30.10633659362793	4.0031171176217624e-199	7.400762771203233e-197	0.6850842237472534
LINC00342	30.015087127685547	6.2370753929163786e-198	1.1455428471656416e-195	0.8111778497695923
TNS3	30.00035285949707	9.709817768676611e-198	1.771789539724555e-195	0.7198436260223389
VCL	29.98255729675293	1.6568061606870806e-197	2.9844814052222852e-195	0.7036643028259277
TGFB2	29.97602081298828	2.0158724711012062e-197	3.608154924230254e-195	2.4343860149383545
SYNE1	29.890851974487305	2.587462748283044e-196	4.572974257201373e-194	0.5958622097969055
PLS3	29.79974365234375	3.9365491708728156e-195	6.913810515668562e-193	0.7428018450737
ELN	29.6441593170166	4.033625495637e-193	6.996846299561441e-191	0.725077748298645
KLF6	29.56971549987793	3.6641850832830875e-192	6.317010124253868e-190	1.1804434061050415
FAM85B	29.567232131958008	3.943636977806371e-192	6.757325775203465e-190	0.9894932508468628
GRIA2	29.564817428588867	4.235890822126573e-192	7.214107151065384e-190	1.9241302013397217
ADGRE5	29.42547607421875	2.593599550204856e-190	4.390526563873895e-188	1.058382511138916
SACS	29.343334197998047	2.9064645507058564e-189	4.861580972582456e-187	1.1945503950119019
PDLIM3	29.282995223999023	1.7076893202097966e-188	2.8228104463067937e-186	0.8120732307434082
SYNPO	29.19759178161621	2.080643856744064e-187	3.419191404582745e-185	1.2310354709625244
PLEKHH2	29.167482376098633	5.014842493552453e-187	8.193144704146365e-185	1.046528697013855
MYL9	28.9041690826416	1.0582329290071509e-183	1.6800792959338952e-181	0.8449870944023132
COL1A1	28.761388778686523	6.525417154165279e-182	1.0301727384786434e-179	0.8556646108627319
PCED1B	28.682031631469727	6.392770541556373e-181	9.925041159573239e-179	0.7766546010971069
TGFBR1	28.57244873046875	1.4782474062952505e-179	2.257621215451241e-177	1.086251139640808
IGFBP7	28.477025985717773	2.2558615427920673e-178	3.4081701727956925e-176	0.6159839034080505
GOLGA8A	28.32423973083496	1.7384034932154838e-176	2.584702463642768e-174	1.1239800453186035
KIAA0355	28.233564376831055	2.265387101360095e-175	3.3505075229115805e-173	0.8490481972694397
NBEAL1	28.208707809448242	4.572743562257928e-175	6.72767889230419e-173	0.5604374408721924
LINC02256	28.148712158203125	2.4849921699285377e-174	3.618174350630147e-172	0.9231482744216919
PRSS23	27.742645263671875	2.1375404054665594e-169	3.0646440272457034e-167	0.9874096512794495
TPM2	27.739810943603516	2.3125976716015774e-169	3.298797318257661e-167	0.6921012997627258
ACTN1	27.71962547302246	4.050576612945722e-169	5.748750171736754e-167	0.5801481604576111
ZFP36	27.67300033569336	1.4758913383655318e-168	2.0841217336386837e-166	1.787257432937622
ROR1	27.550933837890625	4.312737732228173e-167	6.059612150667193e-165	0.6776914000511169
ARHGEF9	27.489070892333984	2.3720165210088625e-166	3.2998037750925763e-164	1.0873658657073975
UACA	27.45549964904785	5.972650633991718e-166	8.267854949054249e-164	0.6623033881187439
RASAL2	27.393712997436523	3.258843957779251e-165	4.4454744688133364e-163	0.6382864713668823
MIR4435-2HG	27.191015243530273	8.295456895247945e-163	1.1207242029488582e-160	0.8135326504707336
PAK3	27.18328285217285	1.0238955592411968e-162	1.3766741201070273e-160	1.2897409200668335
NIBAN1	26.9580135345459	4.594848066272806e-160	6.033636706090286e-158	0.628460705280304
ATP10A	26.938077926635742	7.868804960751332e-160	1.0284711079166193e-157	0.6258909702301025
PRKG1	26.933883666992188	8.811145571077127e-160	1.1463055633927701e-157	0.5750142335891724
TC2N	26.867015838623047	5.337148939749517e-159	6.911484901193602e-157	0.8207932114601135
DUSP1	26.844324111938477	9.825263379018885e-159	1.2607293434420533e-156	1.8253889083862305
GMDS-DT	26.80624008178711	2.732924385423216e-158	3.4750184685419816e-156	0.6015541553497314
ATP8B1	26.780149459838867	5.503627906769425e-158	6.966551703068811e-156	0.5923646688461304
MYLK	26.690479278564453	6.071002309377988e-157	7.616126602492447e-155	0.6128095388412476
HSPB1	26.571258544921875	1.4590509761031826e-155	1.7982803280471725e-153	1.1404638290405273
MYEF2	26.37793731689453	2.4546028302174527e-153	2.9731376781008898e-151	0.9080594182014465
NR4A1	26.332996368408203	8.037598560257264e-153	9.693757817244178e-151	1.4097871780395508
CREB5	26.331750869750977	8.305861691400901e-153	9.97448800812208e-151	0.9952136874198914
COL15A1	26.07637596130371	6.758236550189186e-150	8.047169715968912e-148	1.3884563446044922
RBMS2	25.984352111816406	7.441901978939539e-149	8.786759979419326e-147	0.7336276769638062
AEBP1	25.976818084716797	9.053671982194555e-149	1.064507265153344e-146	1.1140583753585815
CAP2	25.896812438964844	7.233728494348695e-148	8.469791850820528e-146	1.014308214187622
MGAT4C	25.894100189208984	7.76065033700467e-148	9.049047100421918e-146	1.8584356307983398
NDEL1	25.77692985534668	1.60897623032619e-146	1.860651894995731e-144	0.7864330410957336
BACH2	25.76190185546875	2.3713480768228586e-146	2.731034930606523e-144	0.8491915464401245
KLF2	25.697046279907227	1.2611986287641645e-145	1.4465690884449708e-143	2.101426839828491
PALLD	25.69609832763672	1.2923355434082262e-145	1.4762569555005922e-143	0.6017406582832336
ARPC2	25.685714721679688	1.688152022433835e-145	1.9205975701381861e-143	0.7330958247184753
AHNAK	25.539539337158203	7.175479850815139e-144	8.130570939022427e-142	0.7081950902938843
INHBA	25.453805923461914	6.406789525930054e-143	7.230409336070701e-141	2.3055059909820557
OXR1	25.41904067993164	1.5533748907757227e-142	1.7460555122275432e-140	0.659637451171875
MYO5B	25.366943359375	5.84382580719064e-142	6.542523864855147e-140	2.155184268951416
ST7	25.349611282348633	9.075480654871046e-142	1.0120241344544891e-139	1.1204291582107544
ITGA1	25.18809700012207	5.408949229972268e-140	5.937378215291042e-138	0.6296858191490173
MYO1E	25.179662704467773	6.6913540056652695e-140	7.316487895455243e-138	0.5766981840133667
DLC1	25.166887283325195	9.234201259976842e-140	1.0018930100641284e-137	0.5014902353286743
RGS5	24.931615829467773	3.380034519234157e-137	3.639170499042109e-135	0.9732038378715515
ROBO2	24.901416778564453	7.182008920051331e-137	7.703115750471849e-135	1.3297640085220337
SRSF4	24.856090545654297	2.2220931101121464e-136	2.365266609365963e-134	0.6696398854255676
IFITM10	24.760520935058594	2.3884139897441626e-135	2.5231887791654405e-133	1.3525902032852173
NMD3	24.608192443847656	1.0322434447257982e-133	1.0783298527970132e-131	1.153307557106018
AC113383.1	24.476539611816406	2.6262314113470043e-132	2.7333232922319323e-130	1.0932854413986206
NEXN	24.42264175415039	9.830873965573926e-132	1.0193999605409332e-129	0.5698117017745972
GSG1L	24.40668487548828	1.452392099469787e-131	1.496282325665663e-129	1.3546605110168457
EOGT	24.406648635864258	1.4536318099239386e-131	1.496282325665663e-129	0.8019201159477234
LINC01515	24.340578079223633	7.294781448454325e-131	7.481410711058942e-129	1.7055145502090454
LINC00893	24.24380874633789	7.685179957493241e-130	7.740546307724644e-128	1.5699149370193481
MPRIP	24.238645553588867	8.711480470172337e-130	8.742904024725458e-128	0.6794730424880981
PPP1R13L	24.167171478271484	4.927771605824299e-129	4.893120490998891e-127	1.0527552366256714
FBLIM1	24.148290634155273	7.781861025083184e-129	7.67291497073202e-127	0.5562935471534729
MAGI1	24.035629272460938	1.1799916855464006e-127	1.1473683860048238e-125	0.5248337388038635
PDGFA	24.01725196838379	1.8364272915259148e-127	1.7794980454886114e-125	1.0675556659698486
CSPG4	23.766462326049805	7.425570901548317e-125	7.09748190151052e-123	1.2064948081970215
FBXL2	23.713253021240234	2.6320619397973212e-124	2.498769343589342e-122	0.725079357624054
CYTOR	23.706987380981445	3.05441196673178e-124	2.8899673628663217e-122	1.7103906869888306
EDIL3	23.55244255065918	1.1850324367856236e-122	1.1137323246191574e-120	0.657923698425293
MEGF6	23.501768112182617	3.9123474094380623e-122	3.652520749256445e-120	0.9097081422805786
CIRBP	23.48293113708496	6.095050043263709e-122	5.67142388297197e-120	0.8927737474441528
EPAS1	23.474821090698242	7.376093353626119e-122	6.840778855783748e-120	0.7597236633300781
IDS	23.469572067260742	8.344937006885027e-122	7.713851145739348e-120	0.9183958172798157
PER1	23.308738708496094	3.6150644937530895e-120	3.319834226763254e-118	0.7299795150756836
SPARC	23.260723114013672	1.1080648243999698e-119	1.0142582941519072e-117	0.779359757900238
SNX25	23.23496437072754	2.018880657963166e-119	1.8360053517612598e-117	0.6848121881484985
WWP2	23.22540855407715	2.5217085336935306e-119	2.2858881130748998e-117	0.6530115008354187
GAREM1	23.207239151000977	3.847939093885769e-119	3.476878986407846e-117	0.8577544689178467
LATS2	23.181991577148438	6.918741524006998e-119	6.211615193805772e-117	0.8018912076950073
SFPQ	23.161466598510742	1.1141878440154717e-118	9.939616699898023e-117	0.6402802467346191
PALM2-AKAP2	23.133787155151367	2.117098036175875e-118	1.8826763264107047e-116	0.48848840594291687
FGF14	23.094430923461914	5.266771813600327e-118	4.6541369413202136e-116	1.0405361652374268
ATF3	22.975996017456055	8.102051225704345e-117	7.114866921672432e-115	1.9186108112335205
WDPCP	22.952360153198242	1.3956583675186676e-116	1.2217880307053606e-114	0.5433928370475769
KIAA1671	22.92774772644043	2.4572086248078916e-116	2.1444105455194582e-114	0.7313744425773621
COL4A5	22.893184661865234	5.432519720960525e-116	4.697207282421899e-114	0.7916828393936157
UNC13C	22.873815536499023	8.469565583910223e-116	7.300713572805557e-114	1.0532865524291992
CNN1	22.857563018798828	1.2289982612607132e-115	1.0561492397457892e-113	1.038668155670166
FAP	22.850563049316406	1.4426979698174215e-115	1.2360138917633952e-113	2.003812789916992
SHB	22.77754783630371	7.655703551934596e-115	6.538994696441157e-113	1.305185079574585
ARHGAP23	22.766252517700195	9.906400747676982e-115	8.435750527590026e-113	0.9652974009513855
MCAM	22.70134735107422	4.34483903474937e-114	3.6775398107075917e-112	0.7913858890533447
GLS	22.682615280151367	6.651482060701763e-114	5.613011933566974e-112	0.49665600061416626
PTPN11	22.62598419189453	2.4053889610264056e-113	2.023767520772546e-111	0.8069599270820618
DOCK5	22.611291885375977	3.355753288775989e-113	2.814926064713256e-111	0.5360900163650513
MCL1	22.479860305786133	6.534540302090002e-112	5.400797559677387e-110	1.1343740224838257
MPP7	22.45663833618164	1.102190228602801e-111	9.082887863333521e-110	0.730782687664032
CLIC4	22.380538940429688	6.0902838317923784e-111	4.975089126662722e-109	0.5303480625152588
ILK	22.348421096801758	1.2508939074303179e-110	1.0159355402514267e-108	0.8503543734550476
PDLIM1	22.308563232421875	3.0514546127027805e-110	2.4711506072495918e-108	1.0018571615219116
AL050309.1	22.25814437866211	9.405914508096487e-110	7.595275965287913e-108	0.7022483944892883
GOLGA8B	22.25267791748047	1.0625567433791007e-109	8.555560758079115e-108	0.9387396574020386
GADD45B	22.215587615966797	2.427863552503685e-109	1.9437434099403436e-107	1.641767144203186
AL008633.1	22.18584632873535	4.704979225003211e-109	3.756097193233387e-107	0.7912077903747559
PHLDB1	22.17929458618164	5.442508439284179e-109	4.320336995828382e-107	0.699163556098938
SYNJ2	22.142250061035156	1.2389599840992675e-108	9.807328031879863e-107	0.9072854518890381
LTBP2	22.138843536376953	1.3362314237289565e-108	1.0547595291631294e-106	0.6279742121696472
MYOM1	22.134679794311523	1.4654792990647957e-108	1.153541562549575e-106	0.7868707180023193
DDX24	22.106874465942383	2.7143198356086682e-108	2.1305894329731617e-106	0.834378182888031
HABP4	21.945629119873047	9.534114449188389e-107	7.380665293020466e-105	0.8494828343391418
COL18A1	21.91048240661621	2.0638172298560872e-106	1.5932782411040083e-104	0.6104158163070679
LUC7L2	21.887115478515625	3.446469540819776e-106	2.6534038511390828e-104	0.5530240535736084
PLSCR4	21.869508743286133	5.070068495855007e-106	3.892732098415889e-104	0.5617703199386597
MACF1	21.784168243408203	3.2785128694325186e-105	2.4967341502418213e-103	0.27391698956489563
PXDC1	21.768762588500977	4.5884298954994905e-105	3.475457371790598e-103	0.7350231409072876
RAPH1	21.768260955810547	4.638968080851825e-105	3.504291452688633e-103	0.6223241090774536
FGF1	21.726463317871094	1.1535383401604608e-104	8.64415490582643e-103	1.9122785329818726
SH3RF1	21.68994903564453	2.5526739684799952e-104	1.9027239041977813e-102	0.643117368221283
CSRP1	21.661619186401367	4.723312042751784e-104	3.5113701511472984e-102	1.0191800594329834
CPED1	21.615358352661133	1.2880125258171987e-103	9.524852628418185e-102	0.5550051927566528
AFF4	21.56797218322754	3.590964812155267e-103	2.6416152404810253e-101	0.4951353967189789
SSH1	21.550949096679688	5.187378174307124e-103	3.806018644287323e-101	0.7181392908096313
PHTF2	21.36849594116211	2.624512280962076e-101	1.895923383221473e-99	0.7446405291557312
BMPR2	21.320837020874023	7.274604363194033e-101	5.228226527112929e-99	0.43743032217025757
RUSC2	21.255155563354492	2.953843494109758e-100	2.1121108404065726e-98	0.5640839338302612
SNRPN	21.19782066345215	1.0002224693218136e-99	7.115759901370198e-98	1.3850963115692139
RFX2	21.178173065185547	1.5180912886754766e-99	1.0772697803805447e-97	0.7316903471946716
SDK1	21.152225494384766	2.6323133361982e-99	1.8632402282243228e-97	0.48318302631378174
MYO6	21.12872314453125	4.331025641229201e-99	3.0426537886045445e-97	0.6798568367958069
SREBF2	21.107553482055664	6.7792838125104816e-99	4.750739511604914e-97	0.8238372802734375
CALM1	21.056615829467773	1.9888203866278748e-98	1.3902448180256197e-96	1.302045464515686
FLNA	20.779428482055664	6.644449603143892e-96	4.587608803389349e-94	0.5127318501472473
PPP2R2B	20.770015716552734	8.0832196021073e-96	5.567317500951404e-94	0.7687203884124756
HGSNAT	20.753686904907227	1.1354141925765517e-95	7.801045042932439e-94	0.6330687999725342
PLEC	20.74896240234375	1.2526392285171467e-95	8.585467063551303e-94	0.9550643563270569
NFATC2	20.700735092163086	3.411280234925635e-95	2.332369486171418e-93	2.231699228286743
LASP1	20.674510955810547	5.876002168534097e-95	4.007804294611084e-93	1.0143755674362183
SUN1	20.662790298461914	7.490750121678034e-95	5.096793442355313e-93	0.6426839232444763
PIGL	20.60931968688965	2.2638774229405984e-94	1.536647813093086e-92	0.6820921897888184
TPH1	20.603614807128906	2.547002821907177e-94	1.724658465022014e-92	1.9617071151733398
LRRFIP1	20.600147247314453	2.736062019440349e-94	1.84822304827628e-92	0.423488587141037
PRDM16	20.49253273010254	2.509859754934136e-93	1.6873102625216305e-91	0.4581589996814728
TP53BP2	20.48646354675293	2.8430758512834256e-93	1.906760727850013e-91	1.0051847696304321
ITGA3	20.482717514038086	3.0704120919328952e-93	2.0543250046525306e-91	0.8811334371566772
PHLDB2	20.34687042236328	4.948843864353108e-92	3.27989295830629e-90	0.5032860040664673
RAMP1	20.31367301940918	9.734566830311236e-92	6.391379964920001e-90	0.6877456903457642
BICD1	20.259767532348633	2.9133484227070093e-91	1.9083450822025564e-89	0.5096818208694458
MSN	20.21107292175293	7.822835860851407e-91	5.100452680412654e-89	0.5988321900367737
UBE2H	20.194143295288086	1.1022274765363078e-90	7.169836647719164e-89	0.45214343070983887
CNTNAP3B	20.17789649963379	1.5312409678020172e-90	9.937506336305886e-89	0.8754914999008179
LTBP4	20.17031478881836	1.785001102601466e-90	1.1557676494056175e-88	0.8783245086669922
DIAPH3	20.080406188964844	1.09496844388205e-89	7.041123167398052e-88	1.212546944618225
STX12	20.024919509887695	3.3405474095644926e-89	2.1383308144913854e-87	0.6414733529090881
SKIL	19.98663902282715	7.19831252095434e-89	4.597267730712225e-87	0.7498469352722168
HECW2	19.9580078125	1.2770376982485474e-88	8.119012750787881e-87	0.915081262588501
SPSB1	19.948150634765625	1.5553851986507765e-88	9.844116997136367e-87	0.6202332377433777
MAP4	19.85407829284668	1.01611422928663e-87	6.416590102737886e-86	0.3235163390636444
IFT43	19.76674461364746	5.75740098845496e-87	3.627549891851409e-85	0.6691544055938721
NEO1	19.711336135864258	1.7235546911377614e-86	1.081107374456746e-84	0.5993931889533997
CNTN3	19.68853187561035	2.7040912169643548e-86	1.6886148286203409e-84	1.0098553895950317
PLEKHG2	19.67911148071289	3.2566381848082576e-86	2.0291527634433892e-84	1.3428977727890015
KIF1B	19.589916229248047	1.884975448594789e-85	1.1718959088708444e-83	0.4911680817604065
FAT1	19.577604293823242	2.4005080118380772e-85	1.482564299794765e-83	0.9321096539497375
MYO9B	19.476909637451172	1.7237452416514463e-84	1.0599335894014725e-82	0.4354659914970398
MIR22HG	19.361595153808594	1.6276947772429403e-83	9.943445855500841e-82	1.0829949378967285
OSBPL10	19.360435485839844	1.664713755487444e-83	1.0147531722983224e-81	0.6305476427078247
SRSF11	19.278545379638672	8.133274370709029e-83	4.90457388607928e-81	0.4270668029785156
PAM	19.274110794067383	8.861002168816028e-83	5.331970491346878e-81	0.3612319827079773
SLC8A1	19.211528778076172	2.96410600640522e-82	1.7722200614041086e-80	0.6854256391525269
RELB	19.176692962646484	5.7951224618907e-82	3.450185091135393e-80	1.6495490074157715
CNN2	19.131624221801758	1.3771525959342475e-81	8.181683953139174e-80	1.0470349788665771
ARHGEF17	19.11772918701172	1.7976358220236005e-81	1.0657249838541182e-79	0.6478872895240784
NEDD9	19.105453491210938	2.274419044055853e-81	1.3455463064634426e-79	0.545630693435669
FRMD4B	19.089427947998047	3.0913806437432816e-81	1.8211926094303973e-79	0.5637118816375732
SKI	19.078794479370117	3.788946029845695e-81	2.227472225621211e-79	0.5093666911125183
FADS3	19.010568618774414	1.3943144509021564e-80	8.128968959502384e-79	0.9842170476913452
ST6GAL2	18.99144744873047	2.0071784572550177e-80	1.1677789198203574e-78	0.7198923230171204
SPRY4-AS1	18.95356559753418	4.1265330193645235e-80	2.3909217397353087e-78	1.0879085063934326
AC083870.1	18.925491333007812	7.032938867119396e-80	4.066514714093048e-78	0.5021067261695862
MTUS2	18.91653823852539	8.335122354007353e-80	4.809553865912949e-78	0.45181116461753845
JUNB	18.84522247314453	3.2161006026250305e-79	1.8406444609850504e-77	1.8442310094833374
ANKRD36C	18.7804012298584	1.0925030307843395e-78	6.214661471269377e-77	0.6645908951759338
MAPK1	18.751792907714844	1.87175214143835e-78	1.062588018718365e-76	0.5325641632080078
JAK2	18.72457504272461	3.121547260288563e-78	1.7685201524469536e-76	0.42920634150505066
ST6GALNAC5	18.68512725830078	6.542164062360446e-78	3.699021173368026e-76	0.655674397945404
Z93930.2	18.67369270324707	8.105047517225395e-78	4.5734927767379685e-76	0.9372709393501282
JUND	18.673240661621094	8.173775113714019e-78	4.6030311517129786e-76	2.110419273376465
FAM114A1	18.624862670898438	2.0200861269067577e-77	1.135328805044136e-75	0.6832314729690552
MAFK	18.612096786499023	2.563845865842766e-77	1.438056540440071e-75	1.111392855644226
TENM4	18.590635299682617	3.826199275935328e-77	2.1418331843238777e-75	0.9988918900489807
DPYSL3	18.576141357421875	5.012855662549626e-77	2.8005220074216114e-75	0.564568281173706
TJP1	18.562341690063477	6.481665391304155e-77	3.6139142690682155e-75	0.45383045077323914
RFTN1	18.560081481933594	6.7601720198964764e-77	3.7617345332893243e-75	0.5613623857498169
POGZ	18.54941177368164	8.245029641305536e-77	4.578924465421479e-75	0.4672738015651703
FRMD6	18.514354705810547	1.5817956129318848e-76	8.767265980078678e-75	1.0467944145202637
GNAS	18.501632690429688	2.0031168986999685e-76	1.1080627553222012e-74	0.5788024663925171
CPNE4	18.440717697143555	6.191499497810235e-76	3.4182186127301653e-74	1.819359302520752
VPS37B	18.432167053222656	7.252017187882353e-76	3.995861470523176e-74	1.1254165172576904
PPP1CB	18.41001319885254	1.0919757219667675e-75	6.005011695301005e-74	0.4791950285434723
ALCAM	18.405956268310547	1.1768689973694022e-75	6.4592179091948384e-74	0.5019649267196655
DMD	18.40017318725586	1.3094413558036957e-75	7.17282876012469e-74	0.38800111413002014
COL16A1	18.391658782958984	1.5322024382456864e-75	8.376735548082107e-74	1.0179791450500488
SLC12A6	18.342987060546875	3.7558476167778036e-75	2.0493800753218068e-73	0.6801019310951233
MAP2K3	18.336822509765625	4.206725340051665e-75	2.2909532709455784e-73	1.238804817199707
NRXN3	18.329917907714844	4.776215807966537e-75	2.596062677363011e-73	0.8317790627479553
SYTL2	18.32583999633789	5.147959596527282e-75	2.792718390386354e-73	1.6958613395690918
FOXC1	18.295650482177734	8.962340587316707e-75	4.843283323926669e-73	1.3040403127670288
MYOF	18.266788482666016	1.5214463013827464e-74	8.206173227477267e-73	0.4604405462741852
ITGB1	18.266019821166992	1.5430270579456312e-74	8.306628995273981e-73	0.522188127040863
CYTH3	18.262496948242188	1.6458635362947697e-74	8.843290866810577e-73	0.5851171016693115
HK1	18.23387908935547	2.7789192484642016e-74	1.4902749962040557e-72	0.5006897449493408
CRY1	18.19598388671875	5.5532841316145645e-74	2.972434997761921e-72	0.8171471953392029
GOLGB1	18.176286697387695	7.954108654909527e-74	4.249399378547769e-72	0.4739084839820862
PCSK7	18.15868377685547	1.0962012418991608e-73	5.845227912449396e-72	0.5973570346832275
ECM2	18.1331787109375	1.7438135790246337e-73	9.280853292456672e-72	0.9374524354934692
SEMA5A	18.089723587036133	3.8400493813411676e-73	2.0283689410727097e-71	0.7798939943313599
TUBB6	18.068384170532227	5.654559575282419e-73	2.97563255852081e-71	0.647763729095459
COL5A1	18.03610610961914	1.0144674125378565e-72	5.32851378686473e-71	0.4955657720565796
PCGF5	18.019845962524414	1.361201375676471e-72	7.1231135675762594e-71	0.4219825267791748
PDLIM5	17.990262985229492	2.322560042789945e-72	1.2086344400451897e-70	0.3711743652820587
SF3B1	17.950653076171875	4.742926607421049e-72	2.4590586825671382e-70	0.47635704278945923
AC027237.3	17.93482780456543	6.305846489246968e-72	3.251387012739983e-70	1.8774652481079102
PLA2G4C	17.92340850830078	7.743477287999322e-72	3.9853380086093215e-70	1.1443886756896973
LUZP1	17.91331672668457	9.283617462835607e-72	4.769267537900245e-70	0.6602293252944946
SLC20A2	17.85126495361328	2.825629817244267e-71	1.4410712067945763e-69	0.4949814975261688
TBL1X	17.82398223876953	4.6039912142279745e-71	2.3437818317213824e-69	0.4218078851699829
AC099066.2	17.720439910888672	2.916229493177096e-70	1.4739022479814672e-68	1.3688746690750122
PTMA	17.660808563232422	8.402609061433767e-70	4.239169070652609e-68	0.8996497392654419
PRMT2	17.64607810974121	1.0907307581124368e-69	5.483117179555919e-68	0.5775099992752075
KCNQ5	17.643936157226562	1.1328655815926926e-69	5.684759947917189e-68	0.615634560585022
PLAGL1	17.64034652709961	1.207186043510214e-69	6.046904636128435e-68	0.5351774096488953
TANC1	17.628253936767578	1.495155815040509e-69	7.462766173792777e-68	0.432944118976593
PEAK1	17.592323303222656	2.8207249905096176e-69	1.4054112226650845e-67	0.45538440346717834
TPT1-AS1	17.57793426513672	3.635778210970844e-69	1.808300947017552e-67	0.42193204164505005
IGFBP2	17.556344985961914	5.319150335621796e-69	2.6362159361782733e-67	1.193268060684204
AVEN	17.55605125427246	5.346723086713837e-69	2.6452159411927026e-67	0.6758508086204529
RIMKLB	17.544158935546875	6.592166212747964e-69	3.255649608865212e-67	0.5252856612205505
RALY	17.516170501708984	1.0784427591489075e-68	5.316722802604114e-67	0.5714038014411926
GATA6	17.444700241088867	3.776936943283637e-68	1.8490540948295033e-66	0.821147620677948
PDE5A	17.444040298461914	3.820863173418352e-68	1.867305670195289e-66	0.49101388454437256
MSRB3	17.387897491455078	1.0190294543839452e-67	4.971483801674175e-66	0.37989744544029236
HPSE2	17.371639251708984	1.353061195523941e-67	6.589665971476302e-66	0.708220899105072
ADCY6	17.357648849487305	1.7265276720708798e-67	8.393971299803425e-66	0.8121603727340698
FERMT2	17.307666778564453	4.117625133233102e-67	1.9881337434533227e-65	0.42820456624031067
PTPN14	17.29625129699707	5.020181245106505e-67	2.4114891139955198e-65	0.6108856201171875
TMEM130	17.251590728759766	1.0885945580071589e-66	5.220238169719995e-65	2.618053674697876
TNFRSF11B	17.250770568847656	1.1041826734064427e-66	5.285968876557827e-65	1.1682966947555542
KLC1	17.220449447631836	1.8653307854023195e-66	8.914568095338535e-65	0.38370534777641296
DKK3	17.20947265625	2.2547345251267666e-66	1.0757265686008026e-64	0.7969971895217896
SPECC1	17.203927993774414	2.4812610822898694e-66	1.181795214803858e-64	0.6126812100410461
MYH11	17.180259704589844	3.732416408426402e-66	1.7746976902401067e-64	0.4255220890045166
SPIRE1	17.16860008239746	4.562966518720983e-66	2.1659446307867965e-64	0.46850186586380005
CRY2	17.146074295043945	6.724422498465397e-66	3.181195229450776e-64	1.0607049465179443
SORBS2	17.114700317382812	1.1530881958375574e-65	5.445870822055664e-64	0.4208158552646637
NT5DC3	17.100357055664062	1.4749679555841975e-65	6.954374919441532e-64	0.6281030774116516
PKD1	17.061811447143555	2.855597816851114e-65	1.3396519908402865e-63	0.4510076940059662
RAPGEF5	17.0410213470459	4.075560683384947e-65	1.9056128246888583e-63	0.9659625887870789
COLQ	16.944135665893555	2.1263902770864518e-64	9.89299555900768e-63	1.1400738954544067
ADGRL3	16.892295837402344	5.126889519688324e-64	2.3774046599465605e-62	1.1423923969268799
LINC02718	16.87353515625	7.045159221174903e-64	3.2615489172032285e-62	2.60988450050354
ZSWIM4	16.8699893951416	7.481072635102177e-64	3.4576582585362874e-62	0.9913245439529419
ANXA5	16.860557556152344	8.775857806656174e-64	4.049431530785634e-62	0.8820875287055969
AP003555.2	16.846027374267578	1.1220210031135059e-63	5.168838066966004e-62	1.185950517654419
SHLD2	16.78290557861328	3.2551001892079373e-63	1.4970797122247505e-61	0.5659249424934387
PTGER3	16.729583740234375	7.97941408376275e-63	3.6579039994749926e-61	0.8595134019851685
PPP1R12B	16.7131290435791	1.051704562455176e-62	4.805520310496407e-61	0.3671662509441376
ZMAT1	16.707868576049805	1.1486825591532015e-62	5.2401182783707984e-61	0.8486562371253967
AL359546.1	16.703365325927734	1.2387781612864747e-62	5.641961930358383e-61	1.214397668838501
MIDN	16.6749267578125	1.994584401991524e-62	9.054897622029695e-61	1.3475948572158813
HACD1	16.615928649902344	5.344035443301102e-62	2.4143527329936377e-60	0.655190110206604
ANKRD36	16.601381301879883	6.810488271178546e-62	3.0719346855279026e-60	0.6118669509887695
VIM	16.58757972717285	8.570586049373663e-62	3.8596480540616873e-60	0.8413608074188232
IL34	16.493635177612305	4.076650857792863e-61	1.8212713156571897e-59	1.2260018587112427
COL27A1	16.482513427734375	4.900517208220762e-61	2.185864032828756e-59	0.6900568604469299
ADAM17	16.443588256835938	9.323270159081484e-61	4.145462258549823e-59	0.4908977746963501
KIF13A	16.431962966918945	1.1294457388845294e-60	5.013989685370326e-59	0.3506486415863037
GULP1	16.395442962646484	2.0613297154087765e-60	9.122114383102682e-59	0.39850303530693054
MAP3K7CL	16.392433166503906	2.1659623107754273e-60	9.570079700487466e-59	1.5769418478012085
ID4	16.261390686035156	1.8548027662159844e-59	8.118662388385573e-58	1.156779408454895
AXL	16.254796981811523	2.065488622008789e-59	9.012778845818164e-58	0.6044324040412903
LOXL1	16.2429256439209	2.506808806916439e-59	1.0921524695063389e-57	0.7601079344749451
ARID5A	16.23849868774414	2.6943921848986346e-59	1.172060600430906e-57	0.9333401322364807
ANKS1B	16.236412048339844	2.787554448294164e-59	1.210712017797748e-57	0.3707512319087982
TTLL7	16.199731826782227	5.064712260559179e-59	2.1862285596616513e-57	0.396239310503006
ZNFX1	16.15493392944336	1.0482985180293507e-58	4.5043175313673984e-57	0.8625317215919495
MICAL3	16.145647048950195	1.2186373678123726e-58	5.228233385174883e-57	0.4355033338069916
PPP2CB	16.13963508605957	1.3433453384970193e-58	5.74571497063999e-57	0.5853641033172607
KIFC3	16.112146377563477	2.0961896613687563e-58	8.911501614844693e-57	0.8678365349769592
PIP5K1A	16.08145523071289	3.441959531104544e-58	1.4610650269421267e-56	0.420527845621109
AC107223.1	16.005971908569336	1.1608495805728651e-57	4.905418656192193e-56	0.8433911800384521
SPTAN1	15.94332218170166	3.170413567484107e-57	1.337714589487551e-55	0.5193020701408386
MYO1B	15.92703628540039	4.1139637366234377e-57	1.733230809038309e-55	0.6055343747138977
TINAGL1	15.92677116394043	4.131500349157333e-57	1.7380133429890752e-55	1.0221096277236938
RNF115	15.915923118591309	4.913712702794061e-57	2.0639796810346176e-55	0.38342589139938354
GBF1	15.896201133728027	6.732574879133916e-57	2.8237624877394358e-55	0.4337615966796875
MGST3	15.885893821716309	7.935805051449515e-57	3.3234583867478805e-55	0.7977867126464844
ASPN	15.87462043762207	9.498348499719825e-57	3.966019185596238e-55	1.0690973997116089
ABHD2	15.860238075256348	1.1943941818195653e-56	4.979773131055134e-55	0.5041238069534302
C1orf198	15.858980178833008	1.2185741039731662e-56	5.0730593919629545e-55	1.4179463386535645
AC068587.4	15.857196807861328	1.253653962358709e-56	5.211380176958888e-55	0.48770254850387573
CTDSPL	15.8066987991333	2.797463828362255e-56	1.1611747568804686e-54	0.5049367547035217
CREB3L2	15.791410446166992	3.5651657530806157e-56	1.477650779163988e-54	0.4050798714160919
MAPKAPK2	15.749381065368652	6.935729074171156e-56	2.86619003990123e-54	0.7272332906723022
TBX18	15.695863723754883	1.6143158106720017e-55	6.651596568283566e-54	0.699838399887085
MECP2	15.688051223754883	1.8257512634388624e-55	7.511776903937844e-54	0.5044597387313843
TVP23C	15.654404640197754	3.099984877524261e-55	1.2735771205162173e-53	0.5298112630844116
PTS	15.613430976867676	5.897807093310814e-55	2.4194784982354336e-53	0.8392179608345032
NECTIN2	15.571503639221191	1.1370313529865473e-54	4.644145065446943e-53	0.7662845849990845
ATP13A3	15.540569305419922	1.8433832913965476e-54	7.518274872501362e-53	0.4457360804080963
LINC02284	15.517796516418457	2.629249234990857e-54	1.070790329746059e-52	1.4091557264328003
POU6F2	15.497788429260254	3.5903830980848935e-54	1.4579964658856012e-52	1.4463791847229004
PRKN	15.448335647583008	7.741710800019419e-54	3.1302131682208014e-52	0.35348913073539734
NOTCH3	15.41121768951416	1.3759453779488954e-53	5.52363443796313e-52	0.6128968000411987
HIBCH	15.379165649414062	2.258380484200156e-53	9.040277775855926e-52	0.38288745284080505
ZNF10	15.370574951171875	2.578713989965174e-53	1.0307886462590521e-51	0.691719651222229
SOCS3	15.344827651977539	3.835791592525135e-53	1.531101982124273e-51	2.4476802349090576
FAM180A	15.330427169799805	4.788256417610531e-53	1.9031795416021717e-51	1.5608315467834473
PXDN	15.298599243164062	7.812015704581623e-53	3.096268735041582e-51	0.41152751445770264
EIF1	15.280945777893066	1.0244370596683823e-52	4.054606452639607e-51	1.2265403270721436
SF1	15.250784873962402	1.626665984309599e-52	6.411071644471815e-51	0.6365264058113098
TCF25	15.249286651611328	1.664408055538806e-52	6.550634561442015e-51	0.3639014661312103
FZD6	15.20141887664795	3.460416890093979e-52	1.356222803745201e-50	0.6895129680633545
ARMC9	15.175933837890625	5.104620685534318e-52	1.995061834272599e-50	0.47335416078567505
NLRP1	15.164772987365723	6.0507527459058944e-52	2.3615583737875214e-50	0.4169316589832306
SVIL	15.129470825195312	1.0352375741650638e-51	4.0292536110266563e-50	0.34045106172561646
TRPC1	15.128215789794922	1.0551835232289098e-51	4.101205005014605e-50	0.43165668845176697
BDNF	15.081823348999023	2.1329662492491993e-51	8.25598961021374e-50	1.8450530767440796
MYO1C	15.049687385559082	3.468719034511276e-51	1.3389350767692494e-49	0.6398937702178955
NR4A3	14.979966163635254	9.926761969292756e-51	3.8160319849397506e-49	1.808023452758789
HEG1	14.933302879333496	2.0010367888551805e-50	7.671369004586552e-49	0.6065278649330139
AKAP12	14.904644966125488	3.0744282021194253e-50	1.1754354681327616e-48	0.6979218125343323
NFATC1	14.890684127807617	3.7887259636607353e-50	1.446562341098238e-48	0.9185014963150024
ZNF846	14.86904239654541	5.235669167985443e-50	1.9963031111202027e-48	0.5634830594062805
TWSG1	14.828102111816406	9.642002427438934e-50	3.6664399216977193e-48	0.7091119885444641
PTPN21	14.820413589477539	1.0811677099106717e-49	4.100120622968932e-48	0.6429749131202698
JAG1	14.789788246154785	1.704896275155111e-49	6.439420729587874e-48	0.4886194169521332
MBNL1	14.787425994873047	1.765786106005939e-49	6.660450384546696e-48	0.16017809510231018
SUPT6H	14.777273178100586	2.0531256860464937e-49	7.73389878064243e-48	0.7171399593353271
SGO1-AS1	14.773725509643555	2.1641105269299295e-49	8.130169775034485e-48	1.3707976341247559
ERCC6	14.771812438964844	2.2264296656141525e-49	8.353124170016463e-48	0.7203682065010071
PRPF38B	14.729425430297852	4.172388426974304e-49	1.5612288573422759e-47	0.601284384727478
DUXAP8	14.711666107177734	5.4254759826608364e-49	2.0247184673141058e-47	1.3347851037979126
FSTL1	14.668390274047852	1.0275426087329592e-48	3.814395620608307e-47	0.43775105476379395
MYOZ2	14.62995719909668	1.8090209445146055e-48	6.688854942342754e-47	1.1118885278701782
AC073941.1	14.622090339660645	2.0306932738063287e-48	7.498621772303764e-47	1.4178489446640015
RORA	14.557514190673828	5.2326021886876954e-48	1.927147498090602e-46	0.29742690920829773
FAM107B	14.550667762756348	5.783588665843137e-48	2.1245049032530456e-46	0.6338561177253723
PTPN3	14.543496131896973	6.42267281203085e-48	2.356181836695547e-46	0.7112892866134644
HEYL	14.526659965515137	8.212783024265646e-48	3.0089623958916415e-46	0.9502485394477844
TSC22D1	14.486244201660156	1.4801735075497086e-47	5.4159317364133285e-46	0.4182559549808502
ADAMTS6	14.483537673950195	1.5396407143912996e-47	5.626195541626776e-46	0.5260279178619385
PNN	14.479013442993164	1.6443973679220395e-47	6.0011961605165235e-46	0.4641672968864441
SLC14A1	14.46084213256836	2.1416191694800387e-47	7.805660218100982e-46	1.9113976955413818
GAS6	14.438669204711914	2.9549187535792e-47	1.0755980815327603e-45	0.5196385383605957
ACOT9	14.422311782836914	3.7458262123122215e-47	1.361726550998522e-45	0.6865924000740051
EML4	14.399829864501953	5.187077330535713e-47	1.8832307501987606e-45	0.40151646733283997
SLC35F5	14.38013744354248	6.895765704196998e-47	2.5003601555308364e-45	0.5358086228370667
GLDN	14.34524917602539	1.1408983189859985e-46	4.1314927399259716e-45	0.9274051189422607
FNBP1	14.334317207336426	1.3355343431506567e-46	4.8176958378532226e-45	0.3175879716873169
LINC02725	14.273750305175781	3.189562493513472e-46	1.1432384646712e-44	2.332545280456543
LINC00472	14.260043144226074	3.882129034745927e-46	1.3897032866929336e-44	0.4683401584625244
NREP	14.236474990844727	5.4403105898476195e-46	1.9450148585917042e-44	1.1917704343795776
AIG1	14.213376998901367	7.56857737138751e-46	2.6990430547380763e-44	0.48398157954216003
MAGT1	14.199604034423828	9.213151807167426e-46	3.281353345161113e-44	0.8080609440803528
LINC01278	14.172443389892578	1.3569485949123464e-45	4.820684256084936e-44	0.3230491578578949
FUS	14.171523094177246	1.3748556599148176e-45	4.87813369940231e-44	0.42398354411125183
CCN3	14.163239479064941	1.5469468341893285e-45	5.481809960599536e-44	1.8885221481323242
UCK2	14.150681495666504	1.8495586060280488e-45	6.545900048865768e-44	0.9409433007240295
HOMER1	14.102739334106445	3.65308149726105e-45	1.2864065558212127e-43	1.151647925376892
NTF3	14.097715377807617	3.922628746025702e-45	1.3778723799008532e-43	0.8078922629356384
DGKI	14.087080955505371	4.560264674296306e-45	1.5978553318254426e-43	0.5873053669929504
ADAMTS10	14.068199157714844	5.956678504901434e-45	2.0845407554948344e-43	0.5687931180000305
FBLN5	14.042695045471191	8.540160530084527e-45	2.984913570347081e-43	0.37344658374786377
CCSER2	14.034214973449707	9.625623057296833e-45	3.3601196712186124e-43	0.3794930577278137
SAMD4B	14.018965721130371	1.1934092387827708e-44	4.155637300995619e-43	0.5907201766967773
CAVIN1	14.000795364379883	1.5413521370536705e-44	5.353960000413498e-43	0.8231090903282166
ARHGAP1	13.987791061401367	1.8507135523378874e-44	6.420605127684811e-43	0.844205379486084
FHL1	13.977797508239746	2.1297758856905908e-44	7.370545832979223e-43	0.410821795463562
YWHAZ	13.969268798828125	2.4007844029580895e-44	8.298209410519714e-43	0.5671619176864624
THSD4	13.966415405273438	2.498899222813372e-44	8.626728140083361e-43	0.44586992263793945
NAALADL2	13.959674835205078	2.7468280912182936e-44	9.470995851696351e-43	0.3122842609882355
H3F3B	13.93578052520752	3.839794457777385e-44	1.3207106983843609e-42	1.172986626625061
ERG	13.934666633605957	3.900175729331361e-44	1.3398390974320364e-42	0.3229234516620636
USO1	13.9319429397583	4.051818657080677e-44	1.3902338960027363e-42	0.4184280037879944
ZYX	13.864151000976562	1.0445461944777487e-43	3.5665604630643036e-42	0.7362526655197144
SMOC2	13.861871719360352	1.0782590168422255e-43	3.677203474791672e-42	0.3318970203399658
CORO1C	13.850225448608398	1.2681312356399033e-43	4.3194855579050815e-42	0.4648750424385071
DSTN	13.831658363342285	1.6419051011210376e-43	5.585856567385264e-42	0.3453110456466675
COL4A2	13.830182075500488	1.6759530789099736e-43	5.6947953410458485e-42	0.2620052099227905
CCDC84	13.80483341217041	2.3832277347720172e-43	8.068805129497405e-42	0.4682466983795166
DUSP6	13.804039001464844	2.4096541184173874e-43	8.148458529680747e-42	2.0401201248168945
TCF7L1	13.791626930236816	2.8622949482633816e-43	9.667469992926598e-42	0.3542453348636627
SUMF1	13.782243728637695	3.2598049866525707e-43	1.0996852332523876e-41	0.37499088048934937
ADAMTS1	13.72739028930664	6.9595075263624315e-43	2.3365486379726486e-41	0.5909230709075928
FMNL3	13.71710205078125	8.020796224314107e-43	2.6896467147905814e-41	0.9138683676719666
ACTA2	13.691279411315918	1.1447520652707958e-42	3.834168985241315e-41	0.3643450140953064
BCAP29	13.667044639587402	1.597535555289179e-42	5.331632617479955e-41	0.6516717076301575
FLNB	13.660338401794434	1.751673699532055e-42	5.832201733477522e-41	0.3835490047931671
FGFR1	13.632526397705078	2.5654201054277444e-42	8.52137947785166e-41	0.39522311091423035
DGKD	13.629979133605957	2.656545583740292e-42	8.803253236873343e-41	0.47127458453178406
EHBP1L1	13.57237720489502	5.839719555327869e-42	1.9306112849913936e-40	0.3644745349884033
AC006299.1	13.5438814163208	8.61154223078021e-42	2.843630413950114e-40	1.9408881664276123
RABGEF1	13.541728973388672	8.867700173578462e-42	2.9247798424616003e-40	0.3165459632873535
MFGE8	13.534191131591797	9.825818297905871e-42	3.2369908556794006e-40	0.34938275814056396
AOPEP	13.514058113098145	1.2919866106392107e-41	4.241368661865942e-40	0.22305181622505188
ZNF362	13.477113723754883	2.1328733592446323e-41	6.993684278662008e-40	0.8000795245170593
P3H2	13.471867561340332	2.2900050792586794e-41	7.500166985110507e-40	0.7840370535850525
AL078459.1	13.470170974731445	2.3432345575025655e-41	7.665568603070965e-40	0.8592363595962524
USP16	13.466753959655762	2.4542015248885166e-41	8.019246168708396e-40	0.6869338750839233
TBC1D1	13.443528175354004	3.3602583780045586e-41	1.0954364348063353e-39	0.30904486775398254
ITGAV	13.43847942352295	3.597512793370699e-41	1.1714218656606029e-39	0.4488484263420105
AQP1	13.429495811462402	4.061678073489928e-41	1.3210325873048665e-39	0.9290945529937744
AC022217.3	13.421058654785156	4.5516646517186944e-41	1.4786858772017e-39	0.9413473010063171
CALM2	13.410731315612793	5.232049533306001e-41	1.697757782164341e-39	0.7011911273002625
HAPLN3	13.407272338867188	5.481851566660856e-41	1.776764831311842e-39	1.096455693244934
BCAS3	13.303614616394043	2.2054203401780976e-40	7.08280194049654e-39	0.28012508153915405
PMEPA1	13.29511833190918	2.470807735611363e-40	7.917008914300448e-39	0.570122241973877
GNL1	13.254171371459961	4.268044394266266e-40	1.3567456507157957e-38	0.9365114569664001
CDC14B	13.239290237426758	5.203856515952576e-40	1.6504917827853648e-38	0.39232873916625977
LIMS2	13.23728084564209	5.344930092121191e-40	1.6933244703348093e-38	0.39281174540519714
LRIG1	13.204720497131348	8.240449052175711e-40	2.604779064287848e-38	0.5161371231079102
AC098829.1	13.197457313537598	9.074716783295491e-40	2.862049565963935e-38	0.2999962270259857
SPAG9	13.192038536071777	9.751269379424342e-40	3.0719778120090074e-38	0.3174321949481964
GIPC1	13.1636381149292	1.4207562546570008e-39	4.470847873697243e-38	0.7666438817977905
TPM3	13.135222434997559	2.068818323156114e-39	6.502893031209167e-38	0.7524491548538208
WFDC1	13.129050254821777	2.244548124489178e-39	7.03951415694982e-38	2.441333055496216
SEC31A	13.113783836364746	2.745513167318703e-39	8.601077537884378e-38	0.30630090832710266
RHOA	13.098773002624512	3.346239475502396e-39	1.0471344710589401e-37	0.4852660596370697
SPATA13	13.095040321350098	3.514896515163648e-39	1.0986886203850242e-37	0.9089879989624023
RNF152	13.09192180633545	3.6622062624381735e-39	1.1434628686752791e-37	0.570001482963562
IQGAP1	13.073236465454102	4.6829925069793103e-39	1.45894426206902e-37	0.30586719512939453
RYR2	13.047863960266113	6.535427492730335e-39	2.033798980877244e-37	0.33121538162231445
EVI5	13.045848846435547	6.710506483917311e-39	2.0859728175283227e-37	0.3080006241798401
PPP2R3A	13.002532005310059	1.1835919163319025e-38	3.6710945298943478e-37	0.39622506499290466
EFEMP1	13.00091552734375	1.2088801771143987e-38	3.745396015114853e-37	0.3880625069141388
RAB11FIP1	12.967402458190918	1.8726974305100488e-38	5.77658293027035e-37	0.8956803679466248
TMEM41B	12.961457252502441	2.0236694900869902e-38	6.221787345835286e-37	0.6828721761703491
CTTNBP2NL	12.955521583557129	2.1864458601862698e-38	6.714897827004849e-37	0.5323001146316528
ZNF704	12.954410552978516	2.2183480150505187e-38	6.805436416040897e-37	0.3171379268169403
CDC42BPB	12.929190635681152	3.0804356008241175e-38	9.429555644744938e-37	0.3633149266242981
SPRED2	12.928665161132812	3.101567785142517e-38	9.48391254954188e-37	0.477396696805954
CTTN	12.862499237060547	7.317187559392641e-38	2.2277387606337227e-36	0.354794979095459
MORF4L1	12.831809043884277	1.0879433393672446e-37	3.305113057249615e-36	0.4123694896697998
TMEM184B	12.822795867919922	1.2221275169315863e-37	3.708747878325541e-36	0.5633183121681213
ZNF331	12.821516036987305	1.242468885070467e-37	3.762351092604008e-36	0.9613795876502991
LINC01197	12.814266204833984	1.3642298935036752e-37	4.1266118662375435e-36	1.2683151960372925
GRIK2	12.80438232421875	1.5495324386924997e-37	4.682087210720208e-36	1.7110742330551147
ADIRF	12.799408912658691	1.6520288193058228e-37	4.986429844394514e-36	1.1832629442214966
PHF20	12.793898582458496	1.773492398418534e-37	5.34730792789262e-36	0.34717196226119995
SLC22A3	12.789214134216309	1.8836885109911587e-37	5.673475975065654e-36	0.3595663905143738
KAT6B	12.768540382385254	2.4571817097375707e-37	7.384947938538554e-36	0.3865492343902588
PPP1R9A	12.768272399902344	2.4656500839120532e-37	7.402482158975706e-36	0.5844011306762695
SEPTIN10	12.766413688659668	2.525229006536578e-37	7.573261506156285e-36	0.4823450744152069
MROH7	12.748038291931152	3.196899522073088e-37	9.577406553281008e-36	0.6741704940795898
ARSJ	12.733566284179688	3.848502067017139e-37	1.148054740820049e-35	0.6758902072906494
PLEKHA1	12.728392601013184	4.112172210458982e-37	1.225409875780571e-35	0.5626981258392334
GALNT17	12.727677345275879	4.1500247896873935e-37	1.2353797310911593e-35	0.43631038069725037
SMG6	12.705729484558105	5.4954272541632905e-37	1.634148161579287e-35	0.31010574102401733
KIAA1217	12.703978538513184	5.619853946708717e-37	1.6693817733241192e-35	0.42740657925605774
EIF5	12.696090698242188	6.215756641657158e-37	1.844445378956788e-35	0.8433487415313721
GCNT2	12.690727233886719	6.656466902434008e-37	1.9731368821233973e-35	0.5613487958908081
SREK1	12.671049118041992	8.556203873212445e-37	2.52826377540634e-35	0.41945913434028625
SLC24A4	12.645350456237793	1.1869395852442644e-36	3.499914930215013e-35	1.2323225736618042
FEZ2	12.627973556518555	1.4804181906688956e-36	4.3607160981118063e-35	0.5180782079696655
CERS5	12.61790943145752	1.6822739210073943e-36	4.950113031856417e-35	0.5563952326774597
CTNNAL1	12.587255477905273	2.4815303917494214e-36	7.294297650475993e-35	0.6539669632911682
PARM1	12.569378852844238	3.1116075619788315e-36	9.136811295628751e-35	0.8350108861923218
ARVCF	12.566240310668945	3.237562329840592e-36	9.486834101235712e-35	1.4933472871780396
AC079148.3	12.537544250488281	4.651886170493203e-36	1.3588633396780612e-34	0.8237155079841614
TMEM131L	12.511693000793457	6.443585916443341e-36	1.8783320315142562e-34	0.3804267942905426
CDC37	12.504021644592285	7.096857077532435e-36	2.064480131839948e-34	0.7576001882553101
ATP10D	12.501062393188477	7.36604955415035e-36	2.138361141747717e-34	0.36342549324035645
DAPK3	12.49740982055664	7.712312496893247e-36	2.2365706240990416e-34	0.7046195864677429
POT1-AS1	12.497050285339355	7.74732443587378e-36	2.2444078760050425e-34	0.5525533556938171
TSC22D2	12.486465454101562	8.849914628634219e-36	2.5611889905175095e-34	0.4696204662322998
MTMR1	12.477916717529297	9.853074520393996e-36	2.8485725010040296e-34	0.5140408277511597
CPEB2	12.4262056350708	1.8836569721782875e-35	5.42898918719816e-34	0.5221464037895203
MYL6	12.406868934631348	2.3984950222420784e-35	6.898680513820332e-34	0.618664026260376
ITGA7	12.405542373657227	2.438546786317872e-35	7.0067078979875784e-34	0.43422219157218933
STX5	12.403080940246582	2.514656906549318e-35	7.218015702854176e-34	0.5120053291320801
HSPG2	12.392118453979492	2.883245248647946e-35	8.267558646148564e-34	0.282341331243515
COL13A1	12.355851173400879	4.5293431058164955e-35	1.2948023460483147e-33	1.1535385847091675
TMEM173	12.322630882263184	6.842536869283004e-35	1.9501230077456565e-33	1.279679775238037
CCPG1	12.286843299865723	1.0658747833509247e-34	3.0285285426637343e-33	0.4705573320388794
TRIM38	12.254561424255371	1.5880609180323097e-34	4.50768685430565e-33	0.592628002166748
AL583808.1	12.254354476928711	1.5921210214681216e-34	4.514651142711976e-33	0.8236180543899536
SNHG14	12.249370574951172	1.6930467061534007e-34	4.795998537259749e-33	0.24128767848014832
ZNF721	12.247294425964355	1.7369480251948878e-34	4.91540548398807e-33	0.3888576030731201
LCAT	12.245630264282227	1.7729445944018302e-34	5.0122249544553156e-33	1.078531265258789
PPFIBP1	12.231216430664062	2.117437348993334e-34	5.980111250659466e-33	0.2948714792728424
KIAA0319L	12.209810256958008	2.7553050284901543e-34	7.765980602367284e-33	0.35367000102996826
NT5C2	12.199384689331055	3.1318003995003137e-34	8.818308920476785e-33	0.297053724527359
SH3D19	12.197835922241211	3.1919377180214974e-34	8.978642824236446e-33	0.28384527564048767
NUCKS1	12.195257186889648	3.294629418223131e-34	9.24898913900981e-33	0.44743672013282776
SNCAIP	12.184945106506348	3.7390295869986454e-34	1.0475620181879256e-32	0.8207451701164246
LINC01266	12.176432609558105	4.150403736972087e-34	1.1616583208431538e-32	0.5738106369972229
GPRC5A	12.173834800720215	4.28467019809388e-34	1.1980449476282202e-32	1.0214707851409912
SPRY4	12.171813011169434	4.392146680278363e-34	1.2268758833250725e-32	1.090554118156433
SECISBP2	12.167540550231934	4.6282042859142825e-34	1.2915309695975895e-32	0.4284747540950775
RIMS1	12.159066200256348	5.134243860792673e-34	1.4299047247981654e-32	0.8527323603630066
SEMA4A	12.150748252868652	5.684311335938673e-34	1.579968673107939e-32	2.7167649269104004
NR4A2	12.149136543273926	5.797467104372107e-34	1.6098282915015865e-32	1.3482182025909424
MSC-AS1	12.130646705627441	7.267347086766002e-34	2.012016950593216e-32	0.28448596596717834
TNFRSF10B	12.078103065490723	1.3786424828259362e-33	3.8093640521034057e-32	0.6520140767097473
ANXA1	12.03739070892334	2.2599204523489622e-33	6.226080846221391e-32	0.6945602297782898
HECTD2	12.02721118927002	2.5565057724329427e-33	7.029390284847175e-32	0.3561607301235199
LINC01409	12.015311241149902	2.9525505164580855e-33	8.110422489050701e-32	0.63678377866745
RPL10	12.008410453796387	3.209566563974091e-33	8.799222440413261e-32	1.0738720893859863
COMMD1	11.996363639831543	3.7125065977385906e-33	1.0158242249566908e-31	0.3201780617237091
HTRA1	11.987889289855957	4.11251464610995e-33	1.1230881833851867e-31	1.2370362281799316
PPP3CB	11.9873685836792	4.138422359289808e-33	1.1290660846446883e-31	0.383211225271225
AC008014.1	11.97750473022461	4.6614228795821654e-33	1.270520313667686e-31	0.5602793097496033
SRSF10	11.972288131713867	4.9640309185674725e-33	1.3516883027389976e-31	0.39546939730644226
ACYP2	11.966702461242676	5.3096920677579456e-33	1.4430140889368088e-31	0.2750314474105835
ACOX3	11.957026481628418	5.966023097540245e-33	1.6182549716600234e-31	0.6501529216766357
UBXN4	11.946245193481445	6.792504046069766e-33	1.8388839710848409e-31	0.3983396887779236
RNF217-AS1	11.932053565979004	8.056167798343734e-33	2.176792031742858e-31	0.5776075124740601
RGS3	11.902080535888672	1.1543332583352104e-32	3.113044039585197e-31	0.5829553008079529
CPLANE1	11.899282455444336	1.1936960576239662e-32	3.2161124559243602e-31	0.3236151337623596
KCNK6	11.896503448486328	1.234102567576321e-32	3.3217927443929307e-31	0.5019892454147339
MRC2	11.892533302307129	1.2942075669076113e-32	3.480241802647922e-31	0.42638108134269714
AL353586.1	11.8880033493042	1.366337811992888e-32	3.670693963175157e-31	0.9923352003097534
ANKAR	11.88345718383789	1.4427513300367919e-32	3.868583504328615e-31	0.4035285413265228
CASC15	11.88083553314209	1.4887110158070666e-32	3.988014133002324e-31	0.28292953968048096
TTC7B	11.87576675415039	1.5817703896792876e-32	4.229241647990263e-31	0.4408400058746338
EPC2	11.868962287902832	1.7158288670546867e-32	4.5833181552379995e-31	0.38648420572280884
CDR2	11.865816116333008	1.7815639437092192e-32	4.754390159750501e-31	0.3312908709049225
BHLHE40	11.855510711669922	2.0149220939378287e-32	5.372042292385856e-31	1.4260224103927612
SIPA1L1	11.81611442565918	3.222477817711306e-32	8.54291029768919e-31	0.21864695847034454
SNRNP70	11.80964183807373	3.4804179743613364e-32	9.218023138315545e-31	0.3013864755630493
TEAD1	11.799230575561523	3.938944748026158e-32	1.0412820918559085e-30	0.3209786117076874
KIRREL1	11.796924591064453	4.048367413747021e-32	1.068198804635728e-30	0.3283649682998657
BCAM	11.788481712341309	4.4753772674079766e-32	1.1797615064862247e-30	1.3339015245437622
PARVA	11.776132583618164	5.181661819752501e-32	1.364666155547001e-30	0.29091209173202515
PRKAA2	11.770631790161133	5.530876576739244e-32	1.455273058829115e-30	0.9092567563056946
GNB1	11.765318870544434	5.890350816356981e-32	1.546960264396706e-30	0.27613574266433716
ARNTL2	11.7354097366333	8.391849777524334e-32	2.1977574147083998e-30	0.9749512076377869
CYFIP1	11.710320472717285	1.12852641675725e-31	2.9390844149486085e-30	0.3290878236293793
INO80	11.709474563598633	1.1398317165423085e-31	2.9657788024588346e-30	0.3724641799926758
USP4	11.695561408996582	1.3429555946930623e-31	3.4878368915406416e-30	0.44307905435562134
TOM1L2	11.667882919311523	1.8599481943701078e-31	4.821624004612029e-30	0.34048113226890564
NR1D2	11.660210609436035	2.0353741191814597e-31	5.271525172637622e-30	0.7444570064544678
FAM118A	11.636678695678711	2.6825854631500727e-31	6.941375147327826e-30	0.49765661358833313
CATSPER2	11.636219024658203	2.697103209530553e-31	6.972520449955664e-30	0.9642570614814758
MYO18A	11.628941535949707	2.9371593824916194e-31	7.586131967591635e-30	0.5768100619316101
MAP3K7	11.60867977142334	3.723209537777343e-31	9.589909369484978e-30	0.5822266340255737
ZRANB2	11.602940559387207	3.981565247585965e-31	1.0245967492894982e-29	0.27832043170928955
TNFRSF12A	11.574328422546387	5.560523385859801e-31	1.4283022638578268e-29	2.0627806186676025
PTPN1	11.570165634155273	5.837015255990516e-31	1.497954024735977e-29	0.4283550977706909
CPQ	11.544535636901855	7.866539140871475e-31	2.0151104502974412e-29	0.28321507573127747
ADAMTS8	11.52724838256836	9.616810811374992e-31	2.4612204062882394e-29	2.5966110229492188
CD200	11.524881362915039	9.884809959877131e-31	2.5275072309600297e-29	0.7757452130317688
VPS13A	11.511456489562988	1.1551091595159534e-30	2.9508838628688913e-29	0.30490589141845703
MYADM	11.510869026184082	1.163000590276837e-30	2.968345103303306e-29	1.190379023551941
ETV6	11.501749038696289	1.2926899087128352e-30	3.29635926721773e-29	0.21297039091587067
CDH2	11.489179611206055	1.4952458917974643e-30	3.8094201999456524e-29	0.6135061979293823
YME1L1	11.446800231933594	2.439874506129262e-30	6.1991784355098e-29	0.4622443914413452
RHOJ	11.436694145202637	2.7413419842638222e-30	6.94629856625768e-29	0.7047866582870483
KLF12	11.436464309692383	2.7486021561879167e-30	6.95842064784114e-29	0.2742215096950531
KANSL3	11.431388854980469	2.9141067430241e-30	7.357530420999122e-29	0.4695078432559967
KIFAP3	11.425857543945312	3.1057409578093562e-30	7.827302839049391e-29	0.40260133147239685
PLA2R1	11.387979507446289	4.7999268842380634e-30	1.2043102265533378e-28	0.41733166575431824
AC087521.3	11.378881454467773	5.3278945787743696e-30	1.3355857766114055e-28	1.3622175455093384
MAST4	11.370399475097656	5.87182205751635e-30	1.46931497451707e-28	0.33267056941986084
EHD4	11.3518705368042	7.259300794706799e-30	1.8116661779045803e-28	0.7055890560150146
SAMMSON	11.331411361694336	9.171520883705742e-30	2.284830747810417e-28	0.6989281177520752
TLN1	11.31838607788086	1.0641278721070132e-29	2.6462882596530247e-28	0.37751415371894836
GFPT1	11.309184074401855	1.181835706082279e-29	2.928638904463679e-28	0.3627626299858093
ADAMTS7	11.287577629089355	1.511444434176029e-29	3.735540901036112e-28	1.2283830642700195
LBH	11.282931327819824	1.5934696161555857e-29	3.9348057718442984e-28	0.8071997761726379
SENP5	11.282607078552246	1.59934817597752e-29	3.9458545296878217e-28	0.30146703124046326
HDGFL3	11.276840209960938	1.7076955802635792e-29	4.2057803243634395e-28	0.45972132682800293
ECHDC2	11.27271842956543	1.7895714988400446e-29	4.402068491605799e-28	0.3006633520126343
THSD7B	11.270655632019043	1.8320040496026775e-29	4.500100157157765e-28	0.9163211584091187
ZBTB21	11.231791496276855	2.846478237928343e-29	6.973747599304653e-28	1.4244166612625122
SORT1	11.227724075317383	2.980567029357249e-29	7.295898440066903e-28	0.2703946828842163
ADAMTS12	11.184534072875977	4.854464149770747e-29	1.1872523679086837e-27	0.878578245639801
PXYLP1	11.154274940490723	6.824702146083734e-29	1.6647652344366232e-27	1.1238073110580444
HSPA4	11.144017219543457	7.658479665097617e-29	1.8649127995572627e-27	0.538366973400116
RERG	11.136417388916016	8.34073669524676e-29	2.0275349643004255e-27	0.37745675444602966
TXNDC15	11.12142562866211	9.86822103769986e-29	2.3926391663537856e-27	0.8304774761199951
ZDHHC14	11.097570419311523	1.288997716544801e-28	3.1172224468696602e-27	0.3590707778930664
RRBP1	11.096963882446289	1.2977745536630256e-28	3.1357491601448564e-27	0.3560218811035156
FARP1	11.082054138183594	1.5331480197513188e-28	3.701288015724382e-27	0.4723307192325592
GALNT10	11.078739166259766	1.590968342254295e-28	3.8375795180848024e-27	0.3540076017379761
JAK1	11.04780101776123	2.246502161843636e-28	5.4048764768808235e-27	0.23849040269851685
RRAS2	11.017285346984863	3.154288398348016e-28	7.556577858651116e-27	0.406922847032547
ABI2	11.0099458694458	3.4221004460643e-28	8.1911792704304e-27	0.3284365236759186
CLIP1	11.008106231689453	3.492674471025134e-28	8.352991090236365e-27	0.25355252623558044
EPB41	10.974035263061523	5.094664385565279e-28	1.2153239719759754e-26	0.3629204034805298
LINC02649	10.973827362060547	5.1064018638402365e-28	1.2170907444934222e-26	0.5551166534423828
SNAP25	10.950700759887695	6.593562143456801e-28	1.567560827354311e-26	1.4955894947052002
BRD2	10.950023651123047	6.643061210077135e-28	1.5779937706202668e-26	0.5117446184158325
PFKP	10.947948455810547	6.7969666955970425e-28	1.613188860751457e-26	0.5022797584533691
MYLIP	10.935554504394531	7.79279067954707e-28	1.8479764631725926e-26	0.9059065580368042
ITGA9-AS1	10.919188499450684	9.332624719952515e-28	2.2112654911921217e-26	0.46475932002067566
CAPN2	10.904891014099121	1.0922406950051184e-27	2.585767124712623e-26	0.39399978518486023
AC021733.4	10.903070449829102	1.1143202134767527e-27	2.635817535261804e-26	0.5971892476081848
RANBP17	10.893852233886719	1.2331144850417455e-27	2.914360819525491e-26	0.5318558216094971
LINC01252	10.893634796142578	1.2360595208562708e-27	2.918866268536308e-26	1.9565643072128296
DGKH	10.887168884277344	1.3270084697478706e-27	3.131004618672117e-26	0.2905615270137787
ATP6V0A1	10.87569522857666	1.505039320173624e-27	3.548079692634145e-26	0.4350731372833252
ELOVL5	10.869318008422852	1.6140338305574696e-27	3.801841129295511e-26	0.43726515769958496
EVA1C	10.866134643554688	1.671332408856409e-27	3.933510219537182e-26	0.2677243649959564
RAB7A	10.858870506286621	1.8097347076872562e-27	4.2556782444116813e-26	0.31015297770500183
MMP16	10.845967292785645	2.0842038721379467e-27	4.897007776835154e-26	0.49041104316711426
AFAP1	10.843911170959473	2.1315828287350632e-27	5.0041444503161246e-26	0.44653770327568054
LDLR	10.827874183654785	2.5398355242180703e-27	5.95758915409449e-26	0.950671911239624
RAB6A	10.808096885681152	3.151384425823785e-27	7.373609804335902e-26	0.2949806749820709
ARHGEF26	10.807464599609375	3.1731791709745253e-27	7.418428276502091e-26	0.3606562614440918
LPCAT2	10.798233985900879	3.5088661136977435e-27	8.189588593107997e-26	0.7229759097099304
LAMA5	10.75657844543457	5.5181349366366026e-27	1.2836515716425925e-25	0.6965153813362122
CCDC171	10.730477333068848	7.321667147511242e-27	1.6961761625079425e-25	0.4356725811958313
EXOG	10.70733642578125	9.402818907922562e-27	2.176512472253146e-25	0.7763321995735168
RPRD1A	10.699854850769043	1.0193749992965781e-26	2.3576507699780362e-25	0.42623886466026306
YTHDC2	10.699216842651367	1.0264237174865999e-26	2.3720010596291895e-25	0.3321738541126251
LUC7L3	10.698491096496582	1.0344864293611916e-26	2.3886691168018774e-25	0.23650440573692322
LINC01376	10.693071365356445	1.096777348588688e-26	2.528346207767902e-25	0.5182140469551086
STK40	10.685723304748535	1.187197593526778e-26	2.7345442275160643e-25	0.5395943522453308
DMPK	10.6724214553833	1.370079979887916e-26	3.1532037276683315e-25	0.49106183648109436
TRA2B	10.66266918182373	1.52167111377663e-26	3.490651425978537e-25	0.3876279294490814
HSP90B1	10.605213165283203	2.8181927159976955e-26	6.438539309939125e-25	0.6010743975639343
ARHGEF28	10.601875305175781	2.920649189603447e-26	6.667194384812871e-25	0.27357396483421326
FRMD4A	10.592717170715332	3.2210494720892495e-26	7.341014697094891e-25	0.2935076653957367
RBM39	10.590251922607422	3.3070044850575706e-26	7.530804946078022e-25	0.24095092713832855
TMEM87A	10.589137077331543	3.346614854663006e-26	7.614835953917825e-25	0.3284538686275482
LMOD1	10.588693618774414	3.3625001191342106e-26	7.644790926196639e-25	0.2687878906726837
CDKL5	10.58388614654541	3.5396625784889637e-26	8.041071796129213e-25	0.5032677054405212
GRAMD2B	10.572412490844727	4.0006686808244815e-26	9.07367155769562e-25	0.3964146673679352
REEP3	10.560977935791016	4.5192918141837393e-26	1.0241662844385262e-24	0.34063148498535156
CD9	10.558001518249512	4.6648682299156993e-26	1.0563050937055687e-24	0.7156238555908203
TTLL3	10.551863670349121	4.9799207440991413e-26	1.1267371403376005e-24	0.451229989528656
SEC22A	10.545589447021484	5.323817964329894e-26	1.2035768995626256e-24	0.41496169567108154
GPATCH2	10.53967571258545	5.669380338171546e-26	1.2806692675478988e-24	0.37227514386177063
LINC01725	10.51453685760498	7.404368916423632e-26	1.668565925584767e-24	0.6816762685775757
PAFAH1B1	10.492587089538574	9.343487979939268e-26	2.1038570170214213e-24	0.22815187275409698
TRAK1	10.492496490478516	9.352368657209925e-26	2.1041706295937234e-24	0.3830539286136627
SLIT3	10.47265625	1.1535987891414366e-25	2.5913093184383303e-24	0.2624422013759613
AP001528.1	10.42316722869873	1.9437105546996182e-25	4.338380484321999e-24	0.46320176124572754
SECISBP2L	10.416215896606445	2.091089036776569e-25	4.663626430353839e-24	0.33672332763671875
KMT5B	10.405769348144531	2.3336385308473493e-25	5.2004422169184275e-24	0.4055909514427185
ZFHX3	10.385377883911133	2.8902338011833927e-25	6.430598578547468e-24	0.17252933979034424
LMCD1	10.37209415435791	3.321651943663228e-25	7.378793776196077e-24	0.19372984766960144
STK17A	10.371192932128906	3.3531308679387216e-25	7.442838113739811e-24	0.42802712321281433
PRRT2	10.342909812927246	4.506419013480051e-25	9.979108014011261e-24	0.6756247878074646
KIF5B	10.339922904968262	4.64912109046081e-25	1.028700407582986e-23	0.3353697955608368
FLOT1	10.335611343383789	4.863020160257167e-25	1.0751827657229478e-23	0.4429226517677307
TMEM62	10.327432632446289	5.295886186493824e-25	1.1699661770964069e-23	0.6738893389701843
TPD52L1	10.322352409362793	5.583800228036852e-25	1.2306695702593221e-23	0.8353472352027893
UBE2D2	10.310298919677734	6.330442795828737e-25	1.3930444244759854e-23	0.28850284218788147
USP36	10.29670238494873	7.291796432139883e-25	1.6033393704191145e-23	0.4389113187789917
IPCEF1	10.270323753356934	9.588269393968196e-25	2.0984420423668246e-23	1.3869152069091797
CSRNP1	10.26664924621582	9.960470586876039e-25	2.1782037662397165e-23	1.7729610204696655
TBL1XR1	10.263404846191406	1.0300914646859706e-24	2.2509020411462254e-23	0.24338211119174957
CDC42	10.26020622253418	1.0647934868280464e-24	2.3249232147128928e-23	0.5529965758323669
MTHFD1L	10.258496284484863	1.083807634490898e-24	2.364602355343845e-23	0.2215910106897354
PRRC2C	10.246546745300293	1.226471773521441e-24	2.673784585548954e-23	0.2167634516954422
C2CD6	10.2382230758667	1.3366878576661268e-24	2.907296090423826e-23	1.2405064105987549
MRAP2	10.234678268432617	1.3865470664576416e-24	3.0134075107908886e-23	0.49399518966674805
AP2B1	10.230400085449219	1.4491924487550805e-24	3.1471218703606276e-23	0.313202440738678
MAP4K4	10.219892501831055	1.6151951882123398e-24	3.504911195672198e-23	0.2555042803287506
SEPTIN2	10.197078704833984	2.0432581980617064e-24	4.426954404296994e-23	0.2797822654247284
LAMB2	10.183752059936523	2.3434836326730112e-24	5.073515682722981e-23	0.9656564593315125
LAMA4	10.166473388671875	2.7985805230938603e-24	6.054111722822215e-23	0.478232204914093
PLK3	10.141613960266113	3.610835911597218e-24	7.805238457830263e-23	1.182116985321045
PATJ	10.135684967041016	3.8367677848280374e-24	8.280876460941066e-23	0.2349420040845871
ACAN	10.132434844970703	3.9664632193491866e-24	8.554227392703875e-23	2.3419835567474365
SRP54	10.118993759155273	4.550701778747285e-24	9.799177830235821e-23	0.39648324251174927
MAOB	10.115395545959473	4.721074270690049e-24	1.0158262487033772e-22	0.5509312748908997
LINC01060	10.114684104919434	4.755465477522517e-24	1.0224432699606751e-22	1.726263165473938
TACC2	10.10769271850586	5.107299801072089e-24	1.0955742878620365e-22	0.28227201104164124
MAPK8	10.099015235900879	5.579985173422218e-24	1.1960576915205015e-22	0.271446168422699
ESAM	10.084407806396484	6.475466195909123e-24	1.384833147421935e-22	1.7951772212982178
DYNC2LI1	10.072159767150879	7.334933801799403e-24	1.5662536076319528e-22	0.6553751230239868
CDRT4	10.070100784301758	7.490113922917613e-24	1.598175332937797e-22	0.5135325789451599
ATP9A	10.057660102844238	8.499460255003314e-24	1.8107909979215173e-22	0.3990190923213959
RAPGEF2	10.05080509185791	9.112012038528851e-24	1.9383546577948468e-22	0.2749916911125183
AC090579.1	10.02966594696045	1.128982279167019e-23	2.397999321759063e-22	0.7725921273231506
NPC1	10.02588939666748	1.1729828111352222e-23	2.487697356657425e-22	0.3829324245452881
LONRF1	10.009106636047363	1.3900153523056663e-23	2.943543437463567e-22	0.5915105938911438
C2CD2	10.005346298217773	1.4438571260857553e-23	3.0529593002359525e-22	0.42206981778144836
PPIL4	9.99970531463623	1.5285182294704647e-23	3.229540659124025e-22	0.581567645072937
AC092164.1	9.988988876342773	1.7030941727129897e-23	3.5902962751243604e-22	0.5107327103614807
GOLGA2	9.987082481384277	1.7361675484560123e-23	3.6572746835953824e-22	0.5665701627731323
ITGB3	9.983781814575195	1.7949246120492112e-23	3.778215469902238e-22	0.5191140174865723
CTNND1	9.972386360168457	2.013327090050499e-23	4.2316009392302973e-22	0.2328953593969345
MED13	9.961311340332031	2.2507325090559152e-23	4.719987629625393e-22	0.23381882905960083
AZIN1-AS1	9.951722145080566	2.4785671762520182e-23	5.193901284105739e-22	0.6947829723358154
RXFP1	9.93091106414795	3.054505922068713e-23	6.391263657189344e-22	2.301964521408081
AC092683.1	9.922163009643555	3.3344941554865546e-23	6.971921150545213e-22	0.34480705857276917
LCLAT1	9.919882774353027	3.4115628194762246e-23	7.127756638669247e-22	0.407341867685318
CTNNA3	9.913355827331543	3.642030485225633e-23	7.603618028627453e-22	0.534055769443512
SLC6A1	9.912338256835938	3.6793420893344034e-23	7.675812327571349e-22	2.8391621112823486
CYS1	9.888235092163086	4.682107233249028e-23	9.746066323076366e-22	1.4684183597564697
SYT12	9.876980781555176	5.2387709809938165e-23	1.089672119444169e-21	2.4141950607299805
DENND5B	9.87348461151123	5.424647844338159e-23	1.1275002150425044e-21	0.2587866485118866
DTD1	9.86771297454834	5.745993520346693e-23	1.1925270599354685e-21	0.5327491760253906
FAM177A1	9.859073638916016	6.262429023370211e-23	1.2977914305732029e-21	0.42608842253685
ARHGEF10L	9.85292911529541	6.657481209350661e-23	1.3786431795428367e-21	0.23158787190914154
PTPRZ1	9.836504936218262	7.838664035170032e-23	1.6184739019273553e-21	1.2309348583221436
MALRD1	9.82934856414795	8.416176900585201e-23	1.7351649822695872e-21	0.7695431709289551
TUBA1A	9.790787696838379	1.2333140878278471e-22	2.5334326887463693e-21	2.4520816802978516
KIAA0232	9.785640716552734	1.297703019583461e-22	2.6618067557164113e-21	0.27535247802734375
CASC4	9.751815795898438	1.8119840186212507e-22	3.708562484142444e-21	0.24100036919116974
WDR60	9.740190505981445	2.0317369553941602e-22	4.149261641245007e-21	0.2787160277366638
BTBD19	9.726977348327637	2.3136626292337334e-22	4.7147377479403295e-21	0.9354909658432007
SPEG	9.717591285705566	2.5371268824549025e-22	5.162621471677423e-21	0.23563252389431
LMF1	9.713218688964844	2.648397381909123e-22	5.38513855492245e-21	0.41572028398513794
ANXA2	9.699488639831543	3.030121901922422e-22	6.1479751311135e-21	0.29399821162223816
PACSIN2	9.697815895080566	3.0802149704887985e-22	6.245102517006185e-21	0.2523201107978821
VPS45	9.694710731506348	3.1753705529885874e-22	6.433387736808385e-21	0.27971121668815613
WSCD2	9.660221099853516	4.44902355214612e-22	9.000864711220886e-21	3.271698236465454
TM7SF3	9.655632972717285	4.652758179629747e-22	9.406270331350758e-21	0.4504593312740326
SBDS	9.645452499389648	5.138411948073232e-22	1.0373169120172836e-20	1.1811401844024658
TSPYL2	9.629298210144043	6.013867019516224e-22	1.2114385456302898e-20	0.4880276918411255
MTMR2	9.612067222595215	7.110687338895812e-22	1.4293091910608814e-20	0.37881606817245483
TRAF5	9.601690292358398	7.864413435687754e-22	1.5740589882924614e-20	0.30633705854415894
VEZT	9.593939781188965	8.478387341501709e-22	1.6957378126942315e-20	0.2733738124370575
TSPAN2	9.591490745544434	8.682173202371142e-22	1.7352613738252594e-20	0.6796669960021973
SYNM	9.581033706665039	9.607864641594277e-22	1.9175469054931873e-20	0.7904025912284851
ASAP1	9.55286979675293	1.2615291048638223e-21	2.5053165636592417e-20	0.22541196644306183
CAB39	9.546918869018555	1.3361025017730626e-21	2.6496694708768405e-20	0.2632027864456177
BIN3	9.536160469055176	1.48218574299403e-21	2.9372991229813285e-20	0.5031548142433167
AL022068.1	9.535406112670898	1.4929998330845336e-21	2.955386108119509e-20	0.7835912704467773
CRIP2	9.535377502441406	1.493415990010926e-21	2.955386108119509e-20	1.5163884162902832
SOS2	9.531243324279785	1.5540995422337233e-21	3.06899165399226e-20	0.24271969497203827
OPTN	9.525557518005371	1.641582804764935e-21	3.237201290996452e-20	0.4884433448314667
LINC01473	9.521366119384766	1.7091759742722005e-21	3.3681314202681e-20	0.2499374896287918
KPNA4	9.51815128326416	1.7628637524462523e-21	3.471495046075132e-20	0.3548879623413086
KMT2A	9.507123947143555	1.9600691429440253e-21	3.857136063436278e-20	0.23558956384658813
ARF4	9.5042724609375	2.0145057139331725e-21	3.9598984135408265e-20	0.5308562517166138
KLHL5	9.504241943359375	2.015107907677087e-21	3.9598984135408265e-20	0.500568151473999
CHST3	9.485739707946777	2.406709756367779e-21	4.7195359988618955e-20	0.8377020955085754
CCNL2	9.484291076660156	2.440357435595851e-21	4.782181610716807e-20	0.30095621943473816
RAC1	9.471914291381836	2.7476067284308042e-21	5.3805224164204897e-20	0.46284469962120056
XAF1	9.464842796325684	2.940029889273448e-21	5.745325446347229e-20	0.5572999715805054
GON4L	9.4579439163208	3.1405651765493914e-21	6.132941072009343e-20	0.2875140607357025
XKR6	9.445991516113281	3.520549615528937e-21	6.860677166850115e-20	0.3401263356208801
DUSP16	9.436164855957031	3.866732833500727e-21	7.530080343326676e-20	0.31807559728622437
TMEM263	9.433780670166016	3.955690366683562e-21	7.692654324856386e-20	0.7211048007011414
KIAA1328	9.42933177947998	4.127086556672777e-21	8.009341113885477e-20	0.24727389216423035
RAB3GAP1	9.428020477294922	4.1790191285749715e-21	8.104067247197548e-20	0.24229001998901367
DYNC1H1	9.427953720092773	4.1816652462319646e-21	8.104067247197548e-20	0.27614808082580566
MT2A	9.412132263183594	4.8617227611080954e-21	9.409040723822217e-20	1.2239906787872314
SARNP	9.411038398742676	4.912599774708175e-21	9.500961202276286e-20	0.32048869132995605
RIPK1	9.403059959411621	5.2998707677913354e-21	1.0235853501422977e-19	0.4337567090988159
BCAR3	9.377080917358398	6.782424066718098e-21	1.3072215274269223e-19	0.35764026641845703
APBB2	9.36982250213623	7.265482238351659e-21	1.3984062765747943e-19	0.20393693447113037
RNF216	9.36052417755127	7.934174868812935e-21	1.5260660368823567e-19	0.22315488755702972
COL6A2	9.349874496459961	8.77514122140184e-21	1.6843595864932588e-19	0.22674234211444855
JMJD1C	9.34268856048584	9.391845360298376e-21	1.8015033888719773e-19	0.14117807149887085
RANBP9	9.32022476196289	1.1609459793759403e-20	2.220812999757883e-19	0.2562824487686157
CCDC125	9.318464279174805	1.1803642687769118e-20	2.2564228787006803e-19	0.6870977878570557
RABGAP1	9.305954933166504	1.3279416021800543e-20	2.533366392590747e-19	0.2164534330368042
NPR3	9.304625511169434	1.3446507301740792e-20	2.5635027251439483e-19	0.67467200756073
SMS	9.288389205932617	1.566408990072302e-20	2.9822262215461893e-19	0.6322545409202576
CAP1	9.288017272949219	1.5718852274967585e-20	2.990626051312553e-19	0.4752359986305237
PPFIA1	9.282623291015625	1.65355776093618e-20	3.1438854289626247e-19	0.2796848714351654
ILF3	9.277121543884277	1.741185470713999e-20	3.3082523943565984e-19	0.41630828380584717
IPO7	9.276895523071289	1.744890391602271e-20	3.3130516820550957e-19	0.32848885655403137
MICU1	9.249860763549805	2.2478446010638564e-20	4.2593851068439264e-19	0.27392369508743286
MEF2D	9.24132251739502	2.4346933002333606e-20	4.607226695613311e-19	0.424409419298172
STAU1	9.237288475036621	2.5282281113756717e-20	4.78100525960752e-19	0.31308555603027344
MAFF	9.231719970703125	2.6631968866662563e-20	5.029468797863473e-19	1.0770572423934937
PGR	9.225823402404785	2.8139018336826345e-20	5.306943317336625e-19	0.5465868711471558
YWHAG	9.22221851348877	2.9101562649149526e-20	5.477448171491968e-19	0.5399130582809448
NUBPL	9.216245651245117	3.076838662719534e-20	5.787298745721662e-19	0.3483191430568695
ZNF106	9.215739250183105	3.091407573665339e-20	5.81081232291436e-19	0.3073403239250183
PPP1R10	9.211564064025879	3.2140697146812386e-20	6.037337770872826e-19	0.696296215057373
TNIK	9.210183143615723	3.255686120895894e-20	6.107345506228006e-19	0.48648154735565186
ZNF438	9.209318161010742	3.2820426434593977e-20	6.15268047524033e-19	0.2506231367588043
HDAC5	9.206182479858398	3.3792995087406733e-20	6.330779699674777e-19	0.44135215878486633
TRIM36	9.198657035827637	3.6245154485965604e-20	6.776614013374048e-19	1.5107377767562866
PRR16	9.17543888092041	4.4974016668861017e-20	8.39186482345062e-19	0.2542652189731598
NANS	9.133213996887207	6.649550971684822e-20	1.2382970964566944e-18	1.3728218078613281
FAM228B	9.127381324768066	7.017625479798151e-20	1.3059754543563432e-18	0.3227596580982208
TGFB3	9.125500679016113	7.140559071870905e-20	1.327973861539671e-18	0.8800798654556274
LINC02762	9.117836952209473	7.663875163213448e-20	1.4234141173923403e-18	0.7914372682571411
CD46	9.11555290222168	7.827046221142248e-20	1.4527597480866467e-18	0.28869232535362244
AC019127.1	9.100937843322754	8.955539904980604e-20	1.6589296431764007e-18	0.9931148290634155
COL1A2	9.076066970825195	1.125687853126794e-19	2.0838573360155494e-18	0.235098734498024
SRRT	9.073995590209961	1.1473089785617225e-19	2.1224838450666865e-18	0.6702193021774292
KHDC4	9.073051452636719	1.1572967934185543e-19	2.139552446832552e-18	0.4174656271934509
ILKAP	9.070365905761719	1.1861796832223813e-19	2.1915079078390624e-18	0.344834566116333
UNC5B	9.069884300231934	1.1914365542934209e-19	2.199773890420461e-18	1.3139302730560303
TENT5A	9.056111335754395	1.3518416831877058e-19	2.492657686303e-18	0.3921290934085846
NR3C1	9.038330078125	1.5908352152608683e-19	2.9275743538995193e-18	0.29321032762527466
MIR34AHG	9.009662628173828	2.066904498914608e-19	3.78878560495756e-18	0.39477232098579407
ARHGEF12	9.009377479553223	2.0722972146331807e-19	3.793721435075375e-18	0.22963914275169373
RANBP2	8.995165824890137	2.358760475960328e-19	4.315333862953202e-18	0.3327752351760864
AC084198.2	8.994339942932129	2.3765510966105604e-19	4.34505285399176e-18	0.9193654656410217
AC017002.5	8.991504669189453	2.4386933764626944e-19	4.452873461467068e-18	1.1936324834823608
MYO10	8.989757537841797	2.47775519407727e-19	4.521259656413335e-18	0.5661366581916809
HSPB8	8.988776206970215	2.499985713697477e-19	4.558864279079352e-18	1.0257946252822876
RNF11	8.980337142944336	2.699393386755793e-19	4.909751039561459e-18	0.6068733334541321
ENOX2	8.973700523376465	2.867172585962857e-19	5.208171741314948e-18	0.34174543619155884
SLC44A2	8.973249435424805	2.8789330927646707e-19	5.2261562557997425e-18	0.4609491229057312
STK32B	8.97263240814209	2.895121347943569e-19	5.25215009674385e-18	0.7214089035987854
DDX50	8.972051620483398	2.910408490482549e-19	5.276476709100007e-18	0.4512908160686493
OTULIN	8.963653564453125	3.140937969893436e-19	5.6907477686637945e-18	0.4551607072353363
AC005562.1	8.962552070617676	3.172502990248907e-19	5.744233668104674e-18	0.445541113615036
ARHGEF2	8.945472717285156	3.7036040639179524e-19	6.684327411699318e-18	0.3675035536289215
SMARCA1	8.931670188903809	4.19626485046916e-19	7.568628919321814e-18	0.3894135355949402
RAP2C-AS1	8.931218147277832	4.2134284977490023e-19	7.594711623813002e-18	0.7044773697853088
USP11	8.927620887756348	4.352669316131879e-19	7.840664131578328e-18	0.8746945858001709
AC005358.1	8.923779487609863	4.506412167805733e-19	8.112407964606591e-18	0.5265388488769531
PRMT9	8.908276557922363	5.183210277950202e-19	9.318835062103558e-18	0.8153702616691589
HES4	8.904253005981445	5.374689449410118e-19	9.650744295071804e-18	1.2320126295089722
LINC01449	8.879310607910156	6.727621329510216e-19	1.2072342719065555e-17	1.1708004474639893
QRICH1	8.87890338897705	6.752293322915837e-19	1.2108882876021567e-17	0.33929869532585144
MSANTD2	8.873193740844727	7.107766643044402e-19	1.2738223879859103e-17	0.5459200739860535
ADNP2	8.868120193481445	7.439116850857283e-19	1.3323557847414946e-17	0.6378487348556519
EYA3	8.859734535217285	8.020532844741579e-19	1.435573206815816e-17	0.32166343927383423
TEX41	8.853333473205566	8.494341911675677e-19	1.5168866930331483e-17	0.6795209050178528
TP53BP1	8.85330581665039	8.49642238651356e-19	1.5168866930331483e-17	0.38559532165527344
LTBP3	8.851012229919434	8.672913456021324e-19	1.5474129589057475e-17	0.32100972533226013
BDNF-AS	8.84227180480957	9.379176658371055e-19	1.6704690008474223e-17	0.8334566950798035
RAD51B	8.842256546020508	9.380449390901507e-19	1.6704690008474223e-17	0.21739353239536285
AF117829.1	8.834824562072754	1.0025540488718884e-18	1.7842160435306482e-17	0.25312843918800354
ELMSAN1	8.81042194366455	1.2467577423886386e-18	2.21601134211658e-17	0.4224478304386139
FRK	8.807072639465332	1.2845635951404622e-18	2.2817649549331306e-17	0.569964587688446
NPLOC4	8.804914474487305	1.3095277603523553e-18	2.324639266813742e-17	0.27391529083251953
NUP98	8.801239967346191	1.3531219957042011e-18	2.400510176848722e-17	0.2579735219478607
AC138123.1	8.80105972290039	1.3552977436910855e-18	2.402853116433009e-17	0.5683735013008118
CBFA2T2	8.798380851745605	1.3880408270526339e-18	2.4593527919928162e-17	0.2681083381175995
ATF7IP2	8.795068740844727	1.4296091466010215e-18	2.5314081051440016e-17	0.36159321665763855
BTAF1	8.788687705993652	1.5131668777264797e-18	2.6776764755032623e-17	0.25021180510520935
AC090825.1	8.78610610961914	1.548337502825598e-18	2.7364674318806367e-17	0.36845913529396057
UNC13B	8.784213066101074	1.5746238676487964e-18	2.7811756948333644e-17	0.28064507246017456
AC012409.2	8.747617721557617	2.1790482632270616e-18	3.8390868492127685e-17	0.31136006116867065
APIP	8.743712425231934	2.2557289548772425e-18	3.971694195551716e-17	0.7852662205696106
AL591501.1	8.735769271850586	2.4200261349545888e-18	4.2556417032765266e-17	0.5265095829963684
CSAD	8.730978965759277	2.5247732224881915e-18	4.437063935280842e-17	0.29745954275131226
EEF2K	8.728350639343262	2.58414220394848e-18	4.5385612545722647e-17	0.3299753963947296
KHDRBS1	8.724903106689453	2.664097361755558e-18	4.676064957070139e-17	0.28976187109947205
WSB1	8.721636772155762	2.742085245720192e-18	4.8099461604234156e-17	0.19759400188922882
EIF3A	8.703463554382324	3.219059335154507e-18	5.629047067652571e-17	0.29367879033088684
GADD45A	8.686633110046387	3.733395447194948e-18	6.524387155573708e-17	0.897413432598114
TEX9	8.673916816711426	4.175062518138478e-18	7.287169678398097e-17	1.0798625946044922
ETFDH	8.661788940429688	4.644191389833459e-18	8.095931901098637e-17	0.49014684557914734
ZNF98	8.657291412353516	4.831084506633989e-18	8.416509964099302e-17	0.6750584244728088
EXOC6	8.633563995361328	5.9469244567118016e-18	1.0322083023969014e-16	0.2966713309288025
USP14	8.6276273727417	6.263777525327882e-18	1.0858631230057917e-16	0.403690367937088
ACOT11	8.626988410949707	6.298867466031596e-18	1.0912729633967563e-16	0.40073204040527344
FHL2	8.619829177856445	6.705402491976451e-18	1.1609890044795457e-16	0.7405669093132019
AMBRA1	8.61184024810791	7.18968266923364e-18	1.2440718761584637e-16	0.243768572807312
ARFGAP3	8.603917121887207	7.704045393530128e-18	1.3314352989150684e-16	0.3195965588092804
CCDC107	8.591136932373047	8.611269446678477e-18	1.4863960855105153e-16	0.5916175842285156
ITPRIP	8.591032028198242	8.61913582519457e-18	1.4868406127918513e-16	0.985316812992096
LINC00882	8.58425521850586	9.142656694162642e-18	1.5761827960899656e-16	0.4867981970310211
RAVER2	8.581819534301758	9.338406426069428e-18	1.608942728258596e-16	0.45854830741882324
ZNF483	8.567484855651855	1.0576972277575564e-17	1.8178807215422074e-16	0.5722630023956299
MET	8.556117057800293	1.1673231535715461e-17	2.002621974268255e-16	0.9329097867012024
SLAIN2	8.555819511413574	1.1703443843514028e-17	2.0065800820414137e-16	0.33620309829711914
PHF1	8.554201126098633	1.186879032437765e-17	2.0336882738130267e-16	0.8419350385665894
ZNF274	8.5521821975708	1.2078326988799607e-17	2.068330692944898e-16	0.632317841053009
HTT	8.545852661132812	1.275904193066122e-17	2.182238814933116e-16	0.2610800862312317
AREL1	8.54126262664795	1.3276360908460223e-17	2.269337091780053e-16	0.4454236626625061
CCDC130	8.541014671325684	1.3304852870626974e-17	2.272824744787165e-16	0.5587534308433533
CCDC191	8.539170265197754	1.3518958102298227e-17	2.3065952740296446e-16	0.9980924725532532
CATSPERG	8.52994441986084	1.4641752260585526e-17	2.495135720283286e-16	0.8400617837905884
LYPLAL1	8.509002685546875	1.754358043685541e-17	2.98240867426542e-16	0.40726223587989807
SPG7	8.497849464416504	1.9313470722756014e-17	3.279322300786506e-16	0.2858225405216217
EWSR1	8.489991188049316	2.0665216617247452e-17	3.506722537205741e-16	0.26342296600341797
ZNF544	8.461834907531738	2.6320324144962966e-17	4.455586920467496e-16	0.39387229084968567
PHACTR4	8.450093269348145	2.910702190222072e-17	4.924361363481664e-16	0.21587221324443817
ANKRD44	8.444311141967773	3.058425272425821e-17	5.171167784623225e-16	0.2203359156847
REV1	8.431780815124512	3.4044392821090417e-17	5.741563331303074e-16	0.2555117905139923
UBA6	8.431727409362793	3.405994830533513e-17	5.741563331303074e-16	0.3081471920013428
CAV2	8.428771018981934	3.4931562507333834e-17	5.884963057665396e-16	0.5124364495277405
GPR173	8.427483558654785	3.5317743904212945e-17	5.946458486832163e-16	0.476480633020401
ESYT2	8.413180351257324	3.9904127278202304e-17	6.706614118688773e-16	0.2316156029701233
ADAM19	8.405095100402832	4.275149775031483e-17	7.176582068587796e-16	0.4153655767440796
IFFO2	8.387213706970215	4.9779786573630593e-17	8.341453682203896e-16	0.8323776721954346
CALU	8.387125968933105	4.9817111629413016e-17	8.342733336699256e-16	0.2949059307575226
CFDP1	8.38020133972168	5.283714679826359e-17	8.837956322488126e-16	0.24315549433231354
AL512603.2	8.376429557800293	5.455730365097816e-17	9.120254550244718e-16	2.2995316982269287
LRRC41	8.373722076416016	5.582615605291479e-17	9.326818140564558e-16	0.45344898104667664
POU6F1	8.371211051940918	5.702885051713383e-17	9.522089889375982e-16	0.6443018317222595
DUSP27	8.361656188964844	6.184402021293368e-17	1.030770351129092e-15	1.6330468654632568
YIF1B	8.354293823242188	6.582548529372011e-17	1.0958305463500171e-15	0.647502064704895
JAM3	8.348451614379883	6.916381087664604e-17	1.150723652720326e-15	0.3174678385257721
SAMD12-AS1	8.344905853271484	7.127054876613026e-17	1.185073189868063e-15	1.3495579957962036
RFTN2	8.337382316589355	7.595330906420697e-17	1.2614444078092672e-15	0.4616791605949402
CREBBP	8.327827453613281	8.233952127394159e-17	1.365893085784553e-15	0.20209835469722748
AC138150.1	8.30876350402832	9.670460100575312e-17	1.6022971656029883e-15	0.5883877873420715
USP12	8.30102825164795	1.0321451732166293e-16	1.7091521221308488e-15	0.35066840052604675
LIMCH1	8.297455787658691	1.0636435899180754e-16	1.7602737644456913e-15	0.1892905980348587
EGR3	8.296270370483398	1.0743053709802129e-16	1.7768719970520872e-15	2.5588717460632324
MPPED2	8.291414260864258	1.1190987788641282e-16	1.849870281462404e-15	0.26127752661705017
ANO6	8.286527633666992	1.1660277787708173e-16	1.9263107943115072e-15	0.18651418387889862
TMEM165	8.283687591552734	1.194181583902858e-16	1.971662555185324e-15	0.20908506214618683
FARP2	8.280218124389648	1.2295012452961546e-16	2.02878534903507e-15	0.27332091331481934
NFASC	8.269766807556152	1.342212535898479e-16	2.20957905514254e-15	0.8120410442352295
DAB2IP	8.25902271270752	1.4687056778913695e-16	2.416399195223968e-15	0.37092214822769165
KTN1	8.258928298950195	1.4698592819448385e-16	2.4168821346946698e-15	0.19380304217338562
WDR45B	8.255385398864746	1.5141343899625311e-16	2.486773260802869e-15	0.4611660838127136
ZSWIM6	8.245522499084473	1.6443967671698995e-16	2.697559460259273e-15	0.20830455422401428
KLF3	8.242396354675293	1.687946710227708e-16	2.765772041055908e-15	0.5018158555030823
UBE4B	8.236530303955078	1.772767382538363e-16	2.903061551090358e-15	0.2017735242843628
KPNA6	8.23598575592041	1.7808577963903566e-16	2.914611819240851e-15	0.31778836250305176
TERF2IP	8.2327241897583	1.8300270667433915e-16	2.991599220625715e-15	0.3258739113807678
GATAD2B	8.22899055480957	1.8879743468365487e-16	3.0827406810257905e-15	0.20520317554473877
BRCA2	8.209471702575684	2.2216321725400754e-16	3.621234668245281e-15	1.4749987125396729
KLF10	8.197603225708008	2.4522791778082e-16	3.990243032749753e-15	1.7136666774749756
FRS2	8.196964263916016	2.4653317477364145e-16	4.009160152959548e-15	0.26938700675964355
PABPN1	8.191312789916992	2.5839158608399083e-16	4.199573140859587e-15	0.48637712001800537
MDM4	8.188055038452148	2.6548144208937765e-16	4.312308672921157e-15	0.22063636779785156
GNB4	8.186473846435547	2.6899031967194263e-16	4.366780458175193e-15	0.34464120864868164
CCDC18-AS1	8.176429748535156	2.9237779552122e-16	4.7409742827131e-15	0.2749655842781067
RAD54L2	8.174566268920898	2.969323743198239e-16	4.812051125006558e-15	0.4102931022644043
AMT	8.1702241897583	3.078171701339815e-16	4.98557365875217e-15	0.9566510319709778
EHD1	8.169109344482422	3.1067562346222083e-16	5.028972174488403e-15	1.1387243270874023
RSRC2	8.166937828063965	3.1631596884826995e-16	5.117325872541874e-15	0.2674461603164673
COG7	8.156962394714355	3.435548478976348e-16	5.551601369046254e-15	0.41284382343292236
GOSR1	8.142261505126953	3.8796131940285947e-16	6.261976471303707e-15	0.38049831986427307
KLHDC4	8.138212203979492	4.0115578003732093e-16	6.471227654895956e-15	0.5299959778785706
MON2	8.116418838500977	4.801427067350736e-16	7.736519611216916e-15	0.1758505403995514
GDPD5	8.105095863342285	5.270378905579871e-16	8.47755681887235e-15	1.128779411315918
ARHGAP21	8.094290733337402	5.759884238337483e-16	9.254345739366587e-15	0.2079053521156311
FADS2	8.084478378295898	6.243074827806118e-16	1.0013507176722585e-14	0.5984116196632385
ITGB5	8.083876609802246	6.273988991455752e-16	1.0057351092350147e-14	0.24367304146289825
MED15	8.078615188598633	6.550635225024576e-16	1.0494834689761438e-14	0.2507511079311371
PSEN1	8.077828407287598	6.593044852421218e-16	1.0556760877372573e-14	0.281994104385376
SLC25A36	8.068384170532227	7.123460695588161e-16	1.1399565433184676e-14	0.33929067850112915
UBTD2	8.052469253540039	8.114036599832779e-16	1.2955258096130736e-14	0.4315136969089508
RBM27	8.050257682800293	8.26197718887747e-16	1.3183976205828836e-14	0.2881150245666504
SPAG16	8.039420127868652	9.026488018468384e-16	1.439576275862543e-14	0.33091744780540466
AC004988.1	8.027429580688477	9.953625615062997e-16	1.5838439037875726e-14	1.214843511581421
MGLL	8.021059036254883	1.0483707230711457e-15	1.6663046204198115e-14	0.47642016410827637
ZZEF1	8.013567924499512	1.1142765794659692e-15	1.7700557467254495e-14	0.22590452432632446
PCNX4	8.007970809936523	1.16616867077928e-15	1.8514410066422908e-14	0.25777775049209595
CCND1	8.006680488586426	1.1784639616111442e-15	1.868849649279614e-14	1.9029628038406372
HSDL2	8.002426147460938	1.2199138737981166e-15	1.93240133977457e-14	0.2747434377670288
EMP2	8.00208568572998	1.2232921096804455e-15	1.9366609337538137e-14	0.3324940800666809
TRAPPC10	7.991560459136963	1.332411346616541e-15	2.107039462648926e-14	0.3036319613456726
KLHL18	7.989358901977539	1.3564237504269e-15	2.1438056136527738e-14	0.5995047092437744
ARGLU1	7.977057456970215	1.4986301328627506e-15	2.367229081707485e-14	0.19287914037704468
RAF1	7.975842475891113	1.5134470278381617e-15	2.3892907263640555e-14	0.20817230641841888
RNF180	7.971999645233154	1.561271823982984e-15	2.4634081710132418e-14	0.22520111501216888
SLCO5A1	7.971042156219482	1.5734168389613112e-15	2.4811776987458928e-14	0.9699972867965698
SDC2	7.969564914703369	1.5923395349081567e-15	2.5093765192904128e-14	0.299022912979126
FOSL1	7.967302322387695	1.6217540500195241e-15	2.5516747233817833e-14	1.3415459394454956
LYRM2	7.953505992889404	1.813058931227807e-15	2.8494837263105484e-14	0.5568949580192566
NDFIP1	7.952510356903076	1.82769862172274e-15	2.870886471158788e-14	0.23770840466022491
RBM4	7.940956115722656	2.0062902749383955e-15	3.147892965719925e-14	0.3086535930633545
MXRA7	7.930749416351318	2.1782748967829626e-15	3.413926540685891e-14	0.4501505196094513
RAB11FIP3	7.9290337562561035	2.208572766105543e-15	3.4594817893161574e-14	0.22790317237377167
CD55	7.9096269607543945	2.5816144228753e-15	4.034231134886347e-14	0.416538268327713
ZCCHC10	7.909575462341309	2.5826774177646838e-15	4.034231134886347e-14	0.5322519540786743
LUC7L	7.9056830406188965	2.6646790968870566e-15	4.1600081834235104e-14	0.21135132014751434
DLGAP4-AS1	7.898284912109375	2.8276741372178155e-15	4.4095710837934426e-14	0.30892494320869446
CR381670.2	7.894160270690918	2.9227625721935103e-15	4.555327290139203e-14	0.5772840976715088
DYNC1I1	7.893104553222656	2.947599615417506e-15	4.591490953040318e-14	0.20698869228363037
ME3	7.890133380889893	3.018643057936019e-15	4.694349118486999e-14	0.38014116883277893
RRP12	7.875978946685791	3.3808559038726726e-15	5.246020527593924e-14	0.7776349186897278
ZNF410	7.874095916748047	3.432158230797164e-15	5.3226864483240124e-14	0.48290881514549255
KCNMB2-AS1	7.873633861541748	3.4448586311187574e-15	5.3394358738592497e-14	0.6524684429168701
HRH1	7.868947982788086	3.576361187840058e-15	5.537152933305425e-14	0.3041088283061981
CDK6	7.86720609664917	3.6264949269483415e-15	5.611681384481022e-14	0.3216635584831238
ACBD3	7.864046573638916	3.7191961034556266e-15	5.751960908266735e-14	0.33770063519477844
SOX6	7.861827850341797	3.78568755738879e-15	5.851573490109043e-14	0.39893853664398193
NUP153	7.860250949859619	3.833651601316612e-15	5.922454296239589e-14	0.24705642461776733
ZNF43	7.855820655822754	3.971633250075324e-15	6.13224538243773e-14	0.4734175205230713
POLR2A	7.854668617248535	4.008309161723744e-15	6.185474780538107e-14	0.4907284080982208
ITIH5	7.849217414855957	4.186413216770994e-15	6.456772656667491e-14	0.7040733695030212
GPRC5D-AS1	7.848222732543945	4.2197446160547955e-15	6.504610173107835e-14	0.6281231045722961
KLF4	7.844321250915527	4.353018146412544e-15	6.706368581816825e-14	2.134495735168457
CDC42EP3	7.843820571899414	4.370420825712659e-15	6.729490171142544e-14	0.7036915421485901
THBS2	7.836713790893555	4.6249019503660665e-15	7.117435361842105e-14	0.15336336195468903
DOCK1	7.827517509460449	4.975976491935932e-15	7.653525747120504e-14	0.17168259620666504
SAE1	7.827284336090088	4.985216733491276e-15	7.663543513557896e-14	0.4798178970813751
PTK2	7.822880744934082	5.162798059247334e-15	7.932191813171641e-14	0.13738712668418884
NDUFA10	7.812118053436279	5.623484072134906e-15	8.635274639948796e-14	0.2893567681312561
BCAR1	7.808862686157227	5.770633496660033e-15	8.856393877096863e-14	0.4716663956642151
AL513166.1	7.780688762664795	7.21307480936995e-15	1.1052050993353595e-13	0.4782746136188507
POSTN	7.774342060089111	7.584053433900635e-15	1.161414090169165e-13	0.6740163564682007
TMSB4X	7.7715229988098145	7.754810395078829e-15	1.1862706963097996e-13	1.0896046161651611
CYSTM1	7.770350933074951	7.82689316117464e-15	1.1966459451695788e-13	0.2876861095428467
LENG8	7.7680888175964355	7.967911451671038e-15	1.217543663422555e-13	0.2869575619697571
PRPF3	7.761892795562744	8.367111050886155e-15	1.2771547400377614e-13	0.37464988231658936
DLG5	7.75962495803833	8.518103820443676e-15	1.2994963922816923e-13	0.30410537123680115
AC105383.1	7.756753444671631	8.713122705714744e-15	1.3278061884668657e-13	1.1454038619995117
KMT5A	7.749446868896484	9.229364502008929e-15	1.4057147526880916e-13	0.5879427194595337
NFKBIA	7.745365142822266	9.53074380784717e-15	1.450831157878187e-13	0.7716066837310791
FKTN	7.7435479164123535	9.668030507687242e-15	1.470137041647831e-13	0.5095906853675842
AC007389.1	7.742258548736572	9.7666187774865e-15	1.4838023322662446e-13	0.8622778654098511
FILIP1	7.742234706878662	9.768457758416258e-15	1.4838023322662446e-13	0.1928788721561432
PPFIBP2	7.741683483123779	9.810894669491093e-15	1.4894432798885424e-13	0.6044206619262695
COPA	7.738075256347656	1.0093303512815386e-14	1.531489859684801e-13	0.21585775911808014
NCAM1	7.732861042022705	1.0515594157525309e-14	1.5929849672270552e-13	0.653155505657196
NAPG	7.716933250427246	1.191619220145391e-14	1.8041859755013814e-13	0.45183441042900085
CYB5R3	7.716463088989258	1.1960236191405315e-14	1.809879360337538e-13	0.4036371111869812
CMKLR1	7.715103626251221	1.2088378271134864e-14	1.8282858869599614e-13	0.5127572417259216
COL6A1	7.699374675750732	1.367337601948375e-14	2.065782470556521e-13	0.239618182182312
DOP1A	7.697268962860107	1.390051815515839e-14	2.0989707720478557e-13	0.24006672203540802
VASP	7.696831226348877	1.3948178612465144e-14	2.1050363436567295e-13	0.5201581120491028
PLD1	7.69420051574707	1.4238180262916416e-14	2.1464973367393467e-13	0.287901371717453
R3HDM2	7.6887006759643555	1.486368063768735e-14	2.2395940461107356e-13	0.18305455148220062
DDX39B	7.685077667236328	1.529044308143916e-14	2.3026620634057973e-13	0.26657432317733765
PAFAH1B2	7.682490825653076	1.5602457956851518e-14	2.347134213305591e-13	0.38226205110549927
KBTBD12	7.66763973236084	1.7519031045529484e-14	2.631225501926371e-13	0.8988610506057739
MPC1	7.6568522453308105	1.905458170880333e-14	2.8603247895250127e-13	0.5297229290008545
CCDC7	7.651973247528076	1.979184831979867e-14	2.969411263399159e-13	0.23158249258995056
PISD	7.650508403778076	2.0018589811030425e-14	3.001827066594269e-13	0.5683469772338867
DNM1L	7.644850730895996	2.0918748762451554e-14	3.1334635339746866e-13	0.26361724734306335
FBXW11	7.6417388916015625	2.1430770009254585e-14	3.2067415763049155e-13	0.19420111179351807
EMP1	7.616166114807129	2.6132089785417427e-14	3.9019014615303673e-13	0.8314833045005798
RAB23	7.5905866622924805	3.184605834801112e-14	4.747512390649657e-13	0.6175507307052612
SMURF2	7.584683895111084	3.332989235214457e-14	4.966083271408348e-13	0.22022637724876404
TAF5L	7.582850933074951	3.380428019052893e-14	5.034096860805794e-13	0.5991397500038147
NPTN	7.575482368469238	3.5779633931039114e-14	5.319806841778466e-13	0.24339957535266876
ATP6AP1L	7.573117733001709	3.643717216405307e-14	5.414706372194898e-13	0.3951301574707031
SPIN1	7.566406726837158	3.836894514086603e-14	5.695751333351699e-13	0.234732985496521
SEMA3C	7.560397624969482	4.01838919991581e-14	5.958878886904179e-13	0.37211546301841736
FAM66D	7.559027194976807	4.0609429358764e-14	6.018805772207949e-13	0.7050566673278809
CD151	7.540660858154297	4.675958484218019e-14	6.926679460464447e-13	0.8855636119842529
IARS	7.539546489715576	4.7160812425396175e-14	6.982434088335395e-13	0.3118482232093811
RHOBTB1	7.53245210647583	4.9796191833483237e-14	7.368735053779423e-13	0.5374423861503601
AC112722.1	7.528048992156982	5.150405922235887e-14	7.617450358986877e-13	0.7659789323806763
ANOS1	7.521631717681885	5.4096699144916335e-14	7.99248865757778e-13	0.7593920826911926
MIR222HG	7.521412372589111	5.418764249719756e-14	8.001718033703356e-13	1.2044320106506348
BRAF	7.511771202087402	5.833259202541421e-14	8.595721911411456e-13	0.17464251816272736
PURA	7.5083465576171875	5.987885558672997e-14	8.814330648730742e-13	0.4209631681442261
ETS1	7.50453519821167	6.164691152207436e-14	9.069842202522573e-13	0.3588061034679413
OSBP	7.491286754608154	6.820165183092575e-14	1.0018476832727885e-12	0.42572319507598877
SLC1A4	7.489497184753418	6.91380297441187e-14	1.0150719821522882e-12	1.1244078874588013
SLC35A3	7.489230155944824	6.927871958399017e-14	1.0166064224698213e-12	0.4309142231941223
EIF4G2	7.4756760597229	7.680789746388998e-14	1.125914828707758e-12	0.3607255518436432
WASHC3	7.457072734832764	8.846594125200367e-14	1.2934346592729214e-12	0.6151143312454224
WIPF2	7.45556116104126	8.948597232983203e-14	1.3076678671038013e-12	0.30173176527023315
CAAP1	7.451228618621826	9.247503718803054e-14	1.3506450208008556e-12	0.4414116442203522
CCNYL1	7.451071739196777	9.258484967398293e-14	1.351546421136932e-12	0.4703599810600281
GNG12	7.445072174072266	9.689136751447757e-14	1.4136782546855316e-12	0.2019001543521881
AC079781.5	7.444345474243164	9.742632029875936e-14	1.420745732597528e-12	0.33758002519607544
DIAPH1	7.442046642303467	9.913709053677806e-14	1.4449436624346473e-12	0.2526610195636749
KATNBL1	7.437580108642578	1.0254657309214497e-13	1.4930887308095162e-12	0.2152421623468399
AMOTL2	7.436479091644287	1.0340434866010861e-13	1.5047983437067387e-12	0.9521191120147705
EXD3	7.434439182281494	1.0501271502940395e-13	1.5274132013671224e-12	0.3560847043991089
EXOC7	7.433125972747803	1.0606067282955968e-13	1.5418577171150835e-12	0.44320231676101685
MTMR3	7.43211030960083	1.0687848079110274e-13	1.55294322063639e-12	0.22547385096549988
SH3BP4	7.422650337219238	1.1479953933884263e-13	1.6663129416119922e-12	0.8204554915428162
CCDC14	7.420353412628174	1.168080642229213e-13	1.694591333365158e-12	0.1949426531791687
ATXN7	7.41847038269043	1.184808014532875e-13	1.7179716210726688e-12	0.219910129904747
TMEM168	7.417970657348633	1.1892824819936354e-13	1.7235702437598323e-12	0.35604575276374817
RILPL1	7.414787769317627	1.2181982889469177e-13	1.7645665009122336e-12	0.2637326419353485
TAF1	7.408027648925781	1.2819147193576438e-13	1.854947761517464e-12	0.19992434978485107
SAP30BP	7.40277099609375	1.3337170602256203e-13	1.9279209418415716e-12	0.5043653249740601
ATXN1	7.399019718170166	1.3719364704204318e-13	1.981129843539802e-12	0.16016678512096405
EIF4G1	7.396736145019531	1.3957248790168411e-13	2.0144460619030433e-12	0.35462072491645813
WDR41	7.394740104675293	1.416851159074413e-13	2.043887803960476e-12	0.2760675549507141
C8orf34	7.392097473144531	1.4453065975176276e-13	2.083866634009382e-12	0.5342457294464111
SNRNP200	7.38406229019165	1.535312955925469e-13	2.2113700345700464e-12	0.44106316566467285
BCL2	7.38246488571167	1.553857036253485e-13	2.2369332262171713e-12	0.17463994026184082
CRISPLD1	7.376931667327881	1.6197929418214566e-13	2.3294678330667733e-12	0.37876418232917786
ZSCAN18	7.374873638153076	1.6450125039594986e-13	2.3645266687348273e-12	0.5185580253601074
RTF1	7.374352931976318	1.6514540603126301e-13	2.3725721139491423e-12	0.36557871103286743
INPP5A	7.371775150299072	1.6837053941685006e-13	2.416435407636825e-12	0.20161302387714386
ARMCX4	7.368862152099609	1.72090705089791e-13	2.468566056012362e-12	0.199559286236763
AC087477.2	7.366963863372803	1.7455751753972548e-13	2.50267387774685e-12	1.022328495979309
RBBP6	7.360417366027832	1.833358418274555e-13	2.6271904595580454e-12	0.2526741027832031
SPINT2	7.358153820037842	1.864710147992401e-13	2.6707553449915627e-12	0.25145018100738525
YIPF4	7.355583190917969	1.9009544575528277e-13	2.7198941553814666e-12	0.3365379273891449
BRD4	7.34632682800293	2.037275909231107e-13	2.9090188173426495e-12	0.16815778613090515
SHTN1	7.341206073760986	2.116777222472672e-13	3.0210033889641728e-12	0.371602863073349
C9orf85	7.332834243774414	2.2533539636832526e-13	3.2110293982486352e-12	0.36787036061286926
SLC12A4	7.331900119781494	2.2691197892740485e-13	3.2318568270851516e-12	0.6941801309585571
CHMP3	7.326480388641357	2.36275581797051e-13	3.3618127210526228e-12	0.4610307812690735
CSNK1D	7.3252482414245605	2.3845689207449135e-13	3.3911321478670453e-12	0.3350391983985901
KDM3B	7.318611145019531	2.5055036800416606e-13	3.561313045667714e-12	0.22637970745563507
KANK1	7.318379878997803	2.5098294473898973e-13	3.5656581042013906e-12	0.1809503436088562
MINDY4	7.318090915679932	2.515231092158018e-13	3.571526474013768e-12	0.33614814281463623
PAWR	7.3014349937438965	2.8471428106413155e-13	4.0346727242476855e-12	0.19095715880393982
ATF4	7.301016807556152	2.856011526418797e-13	4.045200599994688e-12	0.5688167810440063
PPIL2	7.30037784576416	2.869612190916971e-13	4.062416734355557e-12	0.46265894174575806
DCAF1	7.299340724945068	2.891814246266957e-13	4.091786109483774e-12	0.35330238938331604
TRIP6	7.283390045166016	3.2553429723612536e-13	4.599215327618079e-12	0.9129021763801575
SLC9A8	7.269418239593506	3.6103866805748785e-13	5.0957044756823036e-12	0.39467853307724
NSUN4	7.267251491546631	3.6687510433343045e-13	5.175480575739824e-12	0.5839788913726807
ST3GAL3	7.2592597007751465	3.892146738447695e-13	5.476876088989418e-12	0.20681698620319366
PDIA3	7.256549835205078	3.970883282120345e-13	5.584874429973164e-12	0.42799076437950134
ATP9B	7.250692367553711	4.1464705189414123e-13	5.8289128590681655e-12	0.17083348333835602
BTBD10	7.2503132820129395	4.158087345679202e-13	5.8423206250465625e-12	0.32910218834877014
NCEH1	7.249485492706299	4.183584510133169e-13	5.875207812056581e-12	0.5075209736824036
LRRC28	7.2339348793029785	4.691972868204421e-13	6.585870607862758e-12	0.3965594470500946
UBP1	7.227424144744873	4.922402376200745e-13	6.905862664683831e-12	0.3361969590187073
DZIP3	7.220077991485596	5.195778937668776e-13	7.282123886654877e-12	0.512518048286438
TRIM66	7.214869976043701	5.398562034725163e-13	7.558793808560629e-12	0.44566383957862854
FOXC2	7.210890769958496	5.558700253115363e-13	7.779135249641178e-12	0.9891483187675476
AC105052.4	7.209301471710205	5.62395611621456e-13	7.866540110589615e-12	0.15173599123954773
UBR1	7.205317497253418	5.790882992402589e-13	8.096000147736575e-12	0.18981525301933289
DDHD2	7.191986560821533	6.385520747467567e-13	8.909608665570313e-12	0.3386595845222473
AL035670.1	7.191184997558594	6.423142177681086e-13	8.957653515385419e-12	1.1580677032470703
SMAD7	7.18659782409668	6.64257403275529e-13	9.259076036431369e-12	0.32132670283317566
FSTL3	7.1807541847229	6.932799394818102e-13	9.64448494028631e-12	0.6614752411842346
SHROOM4	7.17565393447876	7.196237975850151e-13	1.0001062480680766e-11	0.46692904829978943
C11orf80	7.171816825866699	7.400893916670769e-13	1.0275322132033857e-11	0.42250820994377136
PARP14	7.1709980964660645	7.445301231332489e-13	1.0331872093909842e-11	0.26680031418800354
CALCOCO1	7.170189380645752	7.489402722418149e-13	1.0387942048503081e-11	0.3179439604282379
GABBR1	7.165651321411133	7.741766190804633e-13	1.0732677440937395e-11	0.20942305028438568
MYL12A	7.154314041137695	8.409243724870327e-13	1.1646533164740318e-11	0.7745357155799866
PAQR5	7.151119232177734	8.607312581265709e-13	1.190911328636867e-11	1.152591586112976
HERPUD1	7.141345500946045	9.242156350532678e-13	1.2781192697161357e-11	0.760776937007904
CR381653.1	7.139392852783203	9.374398120925826e-13	1.295769609425168e-11	0.8297064900398254
DIP2C	7.1363348960876465	9.585224795979303e-13	1.3242595968132468e-11	0.15220509469509125
METTL24	7.13566255569458	9.632206733225395e-13	1.3300965179870605e-11	0.41326335072517395
CRNDE	7.134628772735596	9.704862256366981e-13	1.3394711899124191e-11	0.6230674386024475
CLASRP	7.133478164672852	9.786379128976576e-13	1.3500591060548392e-11	0.27480509877204895
CASK	7.130763053894043	9.981400732046558e-13	1.3756122705798937e-11	0.17071066796779633
SPPL2A	7.121023178100586	1.0712861947756177e-12	1.4756967333034133e-11	0.23893249034881592
PRRC2B	7.110596179962158	1.155426784798261e-12	1.590041531812729e-11	0.1773725003004074
AC233296.1	7.105234146118164	1.2011889819621878e-12	1.6513997838610294e-11	0.2427694946527481
PLA2G6	7.1024885177612305	1.2253026369787487e-12	1.6829240967565476e-11	0.6953849196434021
GPR107	7.102487087249756	1.2253167865783766e-12	1.6829240967565476e-11	0.24867114424705505
TOR1AIP1	7.094244480133057	1.3005987436413687e-12	1.7837054804815082e-11	0.4079020619392395
ESCO1	7.089052200317383	1.3503355611149769e-12	1.8510136391654617e-11	0.277578204870224
HNRNPM	7.087697982788086	1.3636099109985998e-12	1.8667365696373617e-11	0.2280789464712143
FREM1	7.0858306884765625	1.3821266457962513e-12	1.890902671544326e-11	0.281295508146286
MOK	7.085585117340088	1.3845791470901035e-12	1.893336185517226e-11	0.5739492774009705
FAM160A1	7.079899787902832	1.4425889007020152e-12	1.9717018822289557e-11	0.6127723455429077
DMWD	7.074043273925781	1.5048346321079331e-12	2.0557782205573663e-11	0.5023865103721619
MEG3	7.065069675445557	1.6053569299781304e-12	2.1920376622602256e-11	0.22919556498527527
GATAD2A	7.044980049133301	1.854878627295476e-12	2.5302885585257364e-11	0.20941975712776184
USP20	7.044742584228516	1.8580479160965863e-12	2.5333820713357674e-11	0.3850785493850708
CPEB3	7.041234016418457	1.905443873673933e-12	2.596744825126634e-11	0.19584277272224426
LRP2BP	7.032700061798096	2.025745505727846e-12	2.756681571741317e-11	0.5342770218849182
WARS2	7.0305867195129395	2.056668059068161e-12	2.7974070245824974e-11	0.49999362230300903
EIF2AK3	7.012697219848633	2.337670698431794e-12	3.175006490895691e-11	0.3271664083003998
C20orf194	7.010929107666016	2.36740729986923e-12	3.213841185199286e-11	0.15843261778354645
THUMPD2	6.999308109283447	2.5722943544853507e-12	3.4886121455305424e-11	0.3447225093841553
TEAD3	6.998306751251221	2.590744784257304e-12	3.511940143869489e-11	0.3037470579147339
LANCL2	6.996525764465332	2.6238740085622343e-12	3.5551342099617815e-11	0.7798817157745361
NFX1	6.992608070373535	2.698227579212844e-12	3.6541153351065123e-11	0.21844026446342468
ZFC3H1	6.990837574005127	2.732498128292757e-12	3.696963404099892e-11	0.1821562647819519
PAGR1	6.987276554107666	2.8027308937754673e-12	3.7901607721840425e-11	0.8155766129493713
ATP6V1D	6.972871780395508	3.105358142992897e-12	4.185307874160355e-11	0.5787603855133057
SEC16A	6.969845771789551	3.172889435231326e-12	4.274274497576006e-11	0.43120357394218445
PPIP5K2	6.967212200164795	3.2328235234540903e-12	4.3529263935114226e-11	0.1724226027727127
CACNA1H	6.964283466339111	3.3007982877866327e-12	4.44019783078469e-11	1.4941463470458984
AC068442.1	6.958740234375	3.4332927368137593e-12	4.614010482888735e-11	1.210010051727295
TBC1D22B	6.948497295379639	3.691972148545264e-12	4.95454199361368e-11	0.3743058443069458
SCFD1	6.916893482208252	4.616550864581632e-12	6.15416014447858e-11	0.18535898625850677
GALNT7	6.916489601135254	4.629723867944624e-12	6.165870635692506e-11	0.2573283612728119
AC104596.1	6.911135673522949	4.807890235398237e-12	6.400119540735474e-11	0.8183264136314392
ZNF518A	6.9074907302856445	4.933003529978229e-12	6.563557395640066e-11	0.21680037677288055
EIF3J	6.903548717498779	5.071931282117857e-12	6.745212539460194e-11	0.38166773319244385
CLINT1	6.897943019866943	5.276086186015957e-12	7.01340103657684e-11	0.24644654989242554
IGSF9B	6.897711277008057	5.284697204808915e-12	7.021526059212072e-11	0.2220941185951233
POU2F2	6.892660140991211	5.475850583293957e-12	7.265197225738598e-11	1.054697036743164
TM9SF3	6.892502784729004	5.481920515920082e-12	7.269818235859849e-11	0.23086267709732056
PPP1R14A	6.888321876525879	5.645435942050729e-12	7.479603743874e-11	0.5518576502799988
CD44	6.886826515197754	5.705077076821822e-12	7.555059893297362e-11	0.20611247420310974
PKIG	6.885913372039795	5.7417899994492935e-12	7.600096126920613e-11	0.41586971282958984
RAPGEF6	6.878763675689697	6.037430746511063e-12	7.987657316747053e-11	0.19159534573554993
PMF1	6.875082492828369	6.195408519760893e-12	8.192071202171521e-11	0.46962466835975647
ETF1	6.875028133392334	6.197766405400752e-12	8.192071202171521e-11	0.459435373544693
CEP112	6.87119722366333	6.366535473117164e-12	8.411190095442663e-11	0.16174909472465515
ARPP21	6.870772361755371	6.385514734320846e-12	8.432300260768331e-11	0.43442830443382263
GBA2	6.857517242431641	7.006750396799133e-12	9.23963833413667e-11	0.4986104667186737
AC007846.1	6.855554580688477	7.10363625805283e-12	9.363005745194304e-11	1.0197205543518066
IRAK2	6.85122537612915	7.322007367176972e-12	9.6417867396926e-11	0.5684099197387695
DDX59	6.846991539001465	7.541916982982391e-12	9.922069716235401e-11	0.7252969145774841
PHACTR2	6.844564914703369	7.670862653323792e-12	1.0086986964017402e-10	0.16880875825881958
KIAA1211	6.842038631439209	7.807401866617215e-12	1.0261730582498144e-10	1.0964374542236328
FAM27C	6.837718486785889	8.046430213881683e-12	1.056601567477987e-10	0.39328354597091675
TGFB1I1	6.831935882568359	8.377622811844553e-12	1.0990643260300831e-10	0.6367003321647644
TMEM50B	6.831355094909668	8.411624291673804e-12	1.1030100523580288e-10	0.3635447919368744
AGO4	6.829686164855957	8.510052172338936e-12	1.1148763454307527e-10	0.19698159396648407
RHOB	6.825788497924805	8.744377729861869e-12	1.1450408135454258e-10	1.0966821908950806
MYL12B	6.821561813354492	9.005605269485982e-12	1.17814950501781e-10	0.8989577889442444
FAM76A	6.819503307342529	9.13558311840672e-12	1.1945975859020347e-10	0.7295083403587341
TMEM259	6.811144828796387	9.682524877714326e-12	1.2649401747496525e-10	0.36427798867225647
TMC3-AS1	6.804557800292969	1.013600854404249e-11	1.323568662156775e-10	1.9780564308166504
APLF	6.804203510284424	1.0160987639762454e-11	1.3262141833022049e-10	0.6157243847846985
SUSD6	6.802220821380615	1.0301843528279254e-11	1.3433508352119504e-10	0.258357971906662
ORC3	6.7923712730407715	1.1030530599344311e-11	1.4377038050657443e-10	0.42741796374320984
SCAF11	6.787928581237793	1.137549265993708e-11	1.4819782996610658e-10	0.1570960283279419
VCP	6.784878253936768	1.1618433403798093e-11	1.5122260170455315e-10	0.4838300049304962
NSUN7	6.783699989318848	1.1713660971919848e-11	1.5239147544996282e-10	0.4129228889942169
SCYL2	6.781937599182129	1.1857479062665373e-11	1.5419112408142512e-10	0.2961992919445038
ALMS1	6.775243282318115	1.2419716343264613e-11	1.6127839600835438e-10	0.2402564436197281
ZBTB46	6.774991512298584	1.244135541492968e-11	1.6148477067664617e-10	0.43170127272605896
TRIM22	6.770118236541748	1.2867705940149911e-11	1.669415533814186e-10	0.49133482575416565
RAB5A	6.769984245300293	1.2879630683928651e-11	1.6701915175315138e-10	0.2873665392398834
BICRAL	6.758717060089111	1.3921893662818863e-11	1.8028531512390454e-10	0.18579919636249542
FMO4	6.755674362182617	1.4217250655486548e-11	1.839405896269924e-10	0.5519404411315918
DENND1B	6.754854679107666	1.4297853639948982e-11	1.8489829044464167e-10	0.32588329911231995
AC034195.1	6.754128456115723	1.4369652361868e-11	1.8574130681731952e-10	0.6730422973632812
RNF141	6.750188827514648	1.47652794875265e-11	1.907674109788424e-10	1.0616744756698608
NDST1	6.748852252960205	1.4901913412037043e-11	1.9235584234802617e-10	0.32875555753707886
BSDC1	6.737046718597412	1.6163810755558205e-11	2.0835745231281703e-10	0.35547274351119995
CTSZ	6.735865116119385	1.6295750205406185e-11	2.099618874470973e-10	0.8814924359321594
DVL3	6.725207805633545	1.753420442983501e-11	2.2540195731143348e-10	0.5676062107086182
MKX	6.72397518157959	1.768323709606709e-11	2.272138297378058e-10	0.9083817005157471
NCL	6.7238054275512695	1.7703904635394867e-11	2.2737542237624825e-10	0.4684872329235077
SLC35D1	6.701476573944092	2.0632408833481126e-11	2.642622245349376e-10	0.27250030636787415
FAM81A	6.693179607391357	2.1837313439662864e-11	2.795673553384811e-10	0.7429696917533875
AC004917.1	6.690932273864746	2.2175355391462464e-11	2.836366235118283e-10	1.43523108959198
UBE2E2	6.686032772064209	2.2930191502956365e-11	2.9315801247705953e-10	0.1131206676363945
AC025211.1	6.684032917022705	2.3245441869138395e-11	2.9705327965650664e-10	0.5793893337249756
TNFRSF10D	6.677999496459961	2.422260064135329e-11	3.0925910977858644e-10	0.9773741960525513
MOSMO	6.657989978790283	2.775973641065259e-11	3.542581075730011e-10	0.32674670219421387
WEE1	6.654953956604004	2.8338844652881813e-11	3.6132026932424314e-10	0.8940929770469666
RBM5	6.654202938079834	2.8483953296667967e-11	3.630057014012093e-10	0.18036313354969025
SYAP1	6.650571823120117	2.919566047581161e-11	3.7190718723063555e-10	0.4849235713481903
SMARCA5	6.6497111320495605	2.9366857988761633e-11	3.7391847591399665e-10	0.2732352912425995
MFSD14C	6.648734092712402	2.956249696003043e-11	3.7623900682690903e-10	0.20963159203529358
ZNF25	6.641961574554443	3.095355985462993e-11	3.9358641876694824e-10	0.6820337772369385
CCDC144NL-AS1	6.640410423278809	3.128107614398108e-11	3.97571017965632e-10	1.0856103897094727
AC009411.2	6.6382951736450195	3.173323084117781e-11	4.0313540681190663e-10	1.6872546672821045
CYLD	6.637598514556885	3.18835114039384e-11	4.0486152461006464e-10	0.3161965608596802
ALS2CL	6.631645202636719	3.3196580514975116e-11	4.2115445103896874e-10	1.1768580675125122
ARL13B	6.6309404373168945	3.335544250104215e-11	4.229789213545963e-10	0.32805389165878296
TARBP1	6.616498947143555	3.678051450894353e-11	4.65991541125258e-10	0.7788422107696533
INPP4B	6.6084818840026855	3.882812024404541e-11	4.91712035591672e-10	0.1494019776582718
MTMR8	6.6080756187438965	3.893478757974949e-11	4.928407503506938e-10	0.4769762456417084
CYP27A1	6.605149269104004	3.9711655311151455e-11	5.024480981083598e-10	0.5572237372398376
UBE2V1	6.592487335205078	4.325179673879141e-11	5.467470715954914e-10	0.34871792793273926
ZBTB4	6.590054035186768	4.3966604310364236e-11	5.55533070020479e-10	0.3386867940425873
CWF19L2	6.58912467956543	4.424277317932099e-11	5.587713119604939e-10	0.19721519947052002
NRK	6.587063789367676	4.486094605546336e-11	5.66069800226572e-10	0.629477322101593
DPH6	6.582459449768066	4.6272944823040934e-11	5.836247856697815e-10	0.2225867509841919
CEP126	6.5790863037109375	4.733481486361873e-11	5.964823464047309e-10	0.23472526669502258
NPHP3	6.574278354644775	4.8889641166600636e-11	6.155232107628335e-10	0.20206844806671143
BCLAF3	6.573685169219971	4.908500679313517e-11	6.177061244486751e-10	0.3445669114589691
PICALM	6.569222450256348	5.057872231060974e-11	6.359340830650758e-10	0.13901805877685547
PPM1H	6.566427230834961	5.15368323073932e-11	6.471119413181664e-10	0.5187800526618958
KCTD9	6.562826633453369	5.279724273322417e-11	6.626419464253384e-10	0.3353896141052246
INO80D	6.561810493469238	5.315834437803046e-11	6.668761765031402e-10	0.25205564498901367
USP46	6.5602946281433105	5.3701622184734736e-11	6.733910241022895e-10	0.591095507144928
DOP1B	6.5537519454956055	5.6109212126496794e-11	7.032671587719387e-10	0.45802947878837585
GXYLT2	6.545185089111328	5.942174944021029e-11	7.441223623080879e-10	0.2873314321041107
EIF5B	6.537957191467285	6.236470777137505e-11	7.799335349725903e-10	0.24127590656280518
LPGAT1	6.5377116203308105	6.2467129274548e-11	7.808669038007443e-10	0.2510691285133362
SUB1	6.53761625289917	6.250702741841111e-11	7.810182203133706e-10	0.4627878963947296
NRDE2	6.537163734436035	6.269636193389752e-11	7.830357629797574e-10	0.36773407459259033
BTBD9	6.528345108032227	6.650043659310112e-11	8.294401991578937e-10	0.1447763592004776
ATXN2L	6.52598762512207	6.755487452952585e-11	8.418445805561889e-10	0.3729441463947296
BCL7C	6.521180629730225	6.97560627998847e-11	8.68889681178883e-10	0.5806987285614014
CYFIP2	6.51548433303833	7.245546019919428e-11	9.01315133712952e-10	0.5447128415107727
ACTG1	6.507174491882324	7.657740789841908e-11	9.517477838803514e-10	0.41880106925964355
PHLPP2	6.502251625061035	7.912652176384336e-11	9.812596593494095e-10	0.3457222282886505
SCART1	6.500999927520752	7.978794608194303e-11	9.890256166072699e-10	0.882843554019928
RGCC	6.498904228210449	8.090725022329447e-11	1.0024579534941789e-09	1.7131669521331787
VOPP1	6.498416423797607	8.116996605406959e-11	1.0048269674385063e-09	0.2228720486164093
EXT2	6.495225429534912	8.290915812683648e-11	1.025453456215771e-09	0.2515637278556824
RNF38	6.491111755371094	8.52052633097218e-11	1.0529257274698735e-09	0.17573332786560059
HSF1	6.4908223152160645	8.53690945504309e-11	1.0544865608622677e-09	0.3503435552120209
OBSL1	6.485965728759766	8.816530032091736e-11	1.087591353958779e-09	0.810513973236084
TENT4A	6.483231067657471	8.977872320224314e-11	1.1065227634676467e-09	0.25181084871292114
DPY19L3	6.479328155517578	9.21320724875971e-11	1.13502997324593e-09	0.36955195665359497
WWC3	6.4756760597229	9.438847916144251e-11	1.1623184280962734e-09	0.3017193078994751
ZC2HC1A	6.475501537322998	9.449750782843806e-11	1.1631513217200778e-09	0.4387885332107544
LNX1	6.463414669036865	1.0236642254467362e-10	1.2583546981311783e-09	0.6883360743522644
MICU2	6.46183443069458	1.0344126268990862e-10	1.271011334870626e-09	0.19695372879505157
NDUFS4	6.457253456115723	1.0662027128127774e-10	1.3083564381114347e-09	0.3006586730480194
LINC01592	6.454524517059326	1.0855921579949805e-10	1.3309871392590292e-09	0.5859445333480835
SZRD1	6.452645778656006	1.099139632483465e-10	1.3470092809602202e-09	0.4719236195087433
DNAJC10	6.450678825378418	1.1135042325182622e-10	1.3640184149082689e-09	0.28589773178100586
CHD4	6.446157455444336	1.1472163896000078e-10	1.4047027348213428e-09	0.27465832233428955
PRKACB	6.4424004554748535	1.175986261654422e-10	1.439302697680789e-09	0.20204608142375946
AC011379.2	6.441926002502441	1.1796691164289986e-10	1.4431816212786804e-09	1.2003711462020874
HDAC2-AS2	6.4403910636901855	1.1916620085712064e-10	1.4572190645282625e-09	0.818445086479187
GLT8D2	6.437411785125732	1.215279921504964e-10	1.485453722236233e-09	0.5812917947769165
ZER1	6.435490608215332	1.23075287788132e-10	1.5037124617975207e-09	0.2340770959854126
RBM23	6.434780120849609	1.2365223482995298e-10	1.510104933053676e-09	0.380921870470047
AC008591.1	6.434709072113037	1.2370987981642896e-10	1.510152620643558e-09	1.636572003364563
ATP8A2	6.428102493286133	1.292065717656779e-10	1.5765670313449043e-09	1.7165374755859375
IGFBP5	6.424261093139648	1.3251164874182435e-10	1.6154923389561848e-09	0.5052670836448669
BX322234.1	6.423296928405762	1.3335410788295777e-10	1.6243536131855205e-09	0.3295153081417084
KLF7	6.420965671539307	1.3541268181590533e-10	1.648713939215232e-09	0.20355509221553802
STX18-AS1	6.4170241355896	1.3896391827665788e-10	1.690487042204486e-09	0.5012564659118652
SMIM7	6.415371417999268	1.404798807162531e-10	1.7067121175994072e-09	0.3307749032974243
RAPGEF4	6.414651393890381	1.411456796092972e-10	1.714059957951971e-09	0.6038824319839478
COMT	6.412916660308838	1.4276165935916e-10	1.7329353734996784e-09	0.29679787158966064
LRRFIP2	6.406220436096191	1.4917139012053622e-10	1.807617608355838e-09	0.16084137558937073
SAR1A	6.402360916137695	1.5299256719354969e-10	1.8523240545910986e-09	0.4261806905269623
KCNB2	6.3963541984558105	1.5913046593855694e-10	1.9249785722511358e-09	1.3264366388320923
ST7-AS2	6.392820835113525	1.6285312512859694e-10	1.9691633688634693e-09	0.6461159586906433
DYNC1I2	6.38640832901001	1.6982723298773684e-10	2.0499635198403746e-09	0.21710222959518433
TNK2	6.382452964782715	1.7427366384469374e-10	2.102732600987436e-09	0.32332032918930054
PLPP1	6.380212306976318	1.768426062296073e-10	2.1318979312132967e-09	0.15043947100639343
CCDC47	6.372523307800293	1.8594287968868617e-10	2.238723591316097e-09	0.5769023299217224
SNX14	6.372270584106445	1.8625005476159547e-10	2.2414615798096763e-09	0.1630907505750656
TSPOAP1	6.36924409866333	1.8996220590355545e-10	2.2841796953768985e-09	0.7845549583435059
DST	6.368748188018799	1.905769013910316e-10	2.290590892211026e-09	0.10195332020521164
AKAP8L	6.359933853149414	2.0184064012181256e-10	2.4238990718218182e-09	0.22706958651542664
TUBB4B	6.356024265289307	2.070425001953043e-10	2.485305979490921e-09	1.7932478189468384
AC068733.3	6.350154876708984	2.1509825633037688e-10	2.5787014083361436e-09	0.4707363247871399
ANGPT1	6.348935127258301	2.168106098673125e-10	2.598121512955799e-09	0.33473294973373413
RALGPS1	6.3470377922058105	2.1950010714007751e-10	2.6292295442213633e-09	0.4378832280635834
ZNF248	6.337357997894287	2.337387503448973e-10	2.7962080133852526e-09	0.25255995988845825
OCA2	6.335672378540039	2.3630830440354605e-10	2.8257445370400204e-09	0.4987679421901703
ATP1B3	6.333560466766357	2.395675126025863e-10	2.8634992223076467e-09	0.46046650409698486
ATP2A2	6.331223011016846	2.432256499044496e-10	2.905988090121147e-09	0.15910346806049347
ACTR10	6.329339981079102	2.462124531361354e-10	2.9404233512870975e-09	0.33075591921806335
DELE1	6.327698230743408	2.4884510184740255e-10	2.970601617253126e-09	0.36636045575141907
GABPB2	6.326801776885986	2.5029471727861767e-10	2.9866377283424355e-09	0.2334277480840683
USP42	6.324063777923584	2.547721711716594e-10	3.0374852702990244e-09	0.32453471422195435
RGN	6.319880962371826	2.6176472953676693e-10	3.118207149093975e-09	0.5465245842933655
TMEM237	6.314407825469971	2.7119753522083084e-10	3.2264699141577337e-09	0.7299003005027771
EVC	6.31341028213501	2.7295253692554303e-10	3.2459751333663497e-09	0.3082468509674072
HNRNPL	6.301262378692627	2.952315275268093e-10	3.5064670984914907e-09	0.24303162097930908
CADPS2	6.29877233505249	3.000122141381414e-10	3.5617419642990754e-09	0.1784573644399643
CSDE1	6.29540491104126	3.0659853993220264e-10	3.638397622734302e-09	0.22882422804832458
TTC8	6.290727138519287	3.1598266857737273e-10	3.7481760108454e-09	0.5735549330711365
GORASP2	6.28618049621582	3.253712232933693e-10	3.8579142387202406e-09	0.5073451995849609
GTF2IRD2B	6.281811714172363	3.3465046359785543e-10	3.962921482327575e-09	0.4231260418891907
RUBCN	6.27808952331543	3.4275829617204453e-10	4.057224465345671e-09	0.3465149402618408
PRH1	6.276025772094727	3.473361380233811e-10	4.109681185092645e-09	0.2084566354751587
PIGU	6.256972312927246	3.925234034039898e-10	4.640429179240857e-09	0.48559579253196716
DNM3OS	6.252039909362793	4.0512556506629265e-10	4.783375421818441e-09	0.4592777192592621
FAM189A1	6.250769138336182	4.0843639370805825e-10	4.820441452998801e-09	0.5372422933578491
TEAD4	6.240960597991943	4.3489183891806375e-10	5.1305187092512634e-09	0.4742136001586914
SPTLC1	6.238330364227295	4.4226528223783735e-10	5.215315441110141e-09	0.29285508394241333
PCDH10	6.236889839172363	4.4635638814913834e-10	5.261351033296534e-09	0.7399267554283142
DYNC1LI2	6.233802795410156	4.552465735460127e-10	5.363892647050944e-09	0.23341280221939087
ABL1	6.221892833709717	4.911925951239344e-10	5.784997114659547e-09	0.151594340801239
KDM6B	6.220180988311768	4.965818638881556e-10	5.843570752563259e-09	1.0501959323883057
ICK	6.2197089195251465	4.98078685968583e-10	5.856667031184555e-09	0.7641535401344299
TAF11	6.217785835266113	5.042183875741369e-10	5.9259895061567636e-09	0.4277569055557251
PLEKHM2	6.217360019683838	5.055886232672367e-10	5.939609490983536e-09	0.20157907903194427
HERC1	6.215750217437744	5.108003202638904e-10	5.998328374314912e-09	0.1431683748960495
PPFIA2	6.2106852531433105	5.275407864395549e-10	6.1923239932071564e-09	0.14762720465660095
SELENOW	6.209713935852051	5.308113463600406e-10	6.228112586247808e-09	0.4354647994041443
CNTNAP3	6.208473205566406	5.350179944905793e-10	6.274850026368852e-09	0.9855084419250488
VPS41	6.2058210372924805	5.441208861227424e-10	6.3789491117793835e-09	0.20316241681575775
CAPZA1	6.198848724365234	5.687774493214682e-10	6.6624489801511365e-09	0.22994321584701538
TGFB1	6.190366744995117	6.002437868971691e-10	7.025177282631132e-09	0.263541042804718
ZNF266	6.189585208892822	6.032272686222183e-10	7.0571563178821635e-09	0.4890289902687073
LINC01137	6.178481101989746	6.472116093309944e-10	7.565429880952692e-09	0.6617288589477539
DAG1	6.177248477935791	6.522830742453722e-10	7.621541234664949e-09	0.5571485757827759
SGMS2	6.175024032592773	6.615331352413587e-10	7.726410072077067e-09	0.5470890998840332
CAPZA2	6.168237686157227	6.90552222016474e-10	8.055295969649206e-09	0.23158197104930878
SEC24C	6.163139820098877	7.131651335285619e-10	8.31562382460005e-09	0.46218112111091614
TNRC6C	6.1607890129089355	7.238332322055858e-10	8.433017271230998e-09	0.1562279909849167
SH3GLB1	6.1601881980896	7.265860189593069e-10	8.461580488510354e-09	0.24737553298473358
KLHL20	6.159468650817871	7.298938384578475e-10	8.496581091343817e-09	0.26183825731277466
CDK5RAP3	6.158268451690674	7.3544633298192e-10	8.557671802536204e-09	0.564476728439331
CALR	6.153447151184082	7.581675854792461e-10	8.812441641912648e-09	0.8746023178100586
CACNB4	6.14988374710083	7.753982936759803e-10	9.00391216966476e-09	0.3658376932144165
RBBP7	6.140262603759766	8.238518938350435e-10	9.550768180139668e-09	0.5218656063079834
IL6	6.136392116546631	8.441673920392773e-10	9.782246549977621e-09	3.521852731704712
RGS11	6.132845401763916	8.632093245634396e-10	9.998782040213198e-09	1.1828643083572388
ENPP1	6.131867408752441	8.685359505446052e-10	1.005633652503253e-08	0.44542771577835083
WARS	6.129806995391846	8.798577383487514e-10	1.0179037589682282e-08	0.8342362642288208
C11orf58	6.117273807525635	9.518979193567891e-10	1.1003407417459948e-08	0.2350536286830902
IMMP1L	6.115710735321045	9.61275070758399e-10	1.11026678024586e-08	0.5422916412353516
ABCF1	6.111994743347168	9.839354997344968e-10	1.1359725340196834e-08	0.4278656244277954
GARS-DT	6.111911296844482	9.844484899351062e-10	1.136098029390818e-08	0.17234762012958527
CRK	6.1055097579956055	1.0247303137015406e-09	1.1816145484336064e-08	0.23779243230819702
KIAA0556	6.102787494659424	1.0423424733473975e-09	1.2009375089600334e-08	0.2979435622692108
SNX18	6.0981950759887695	1.0727272966142925e-09	1.235438924678616e-08	0.31985682249069214
MEF2C	6.096848487854004	1.0818012422674051e-09	1.2453788082325419e-08	0.14476701617240906
DYNC1LI1	6.08791446685791	1.1439083528705623e-09	1.3147226431090255e-08	0.30898723006248474
INPP5F	6.0850749015808105	1.164369196680884e-09	1.335507705956307e-08	0.3076714277267456
MICALL1	6.074256420135498	1.2456337846268162e-09	1.4275511819656673e-08	0.741616427898407
GJA5	6.056596279144287	1.3903200372817708e-09	1.5894785747622066e-08	1.4078141450881958
POFUT2	6.056528091430664	1.390907647970946e-09	1.5895036931936376e-08	0.6208885908126831
PGGHG	6.045083045959473	1.4933289318122605e-09	1.7051619793927807e-08	0.6687718033790588
XPC	6.040677070617676	1.534687902810737e-09	1.7516760664859672e-08	0.2685372233390808
FP236383.3	6.040104389190674	1.5401435702879651e-09	1.757189381594077e-08	0.2029074877500534
BAALC-AS1	6.026926517486572	1.6710682238814038e-09	1.9057909155556547e-08	0.3760633170604706
SAMD8	6.018229007720947	1.7633548596763164e-09	2.0094093638184984e-08	0.2499370574951172
IDI1	6.015649795532227	1.7916678878128085e-09	2.0400186108358077e-08	1.1590536832809448
KLHDC1	6.013922214508057	1.8108749987401242e-09	2.0610529906681342e-08	0.24663381278514862
ZNF140	6.011974334716797	1.8327752807732822e-09	2.0851343386643726e-08	0.6750790476799011
DCTN2	6.01188850402832	1.8337430100672488e-09	2.0853910289720665e-08	0.523694634437561
NKTR	5.9979248046875	1.9985488587379736e-09	2.2709753934248198e-08	0.129801407456398
HSPA5	5.996445655822754	2.016829027803682e-09	2.2908210392203422e-08	0.7184435725212097
ICAM1	5.993163585662842	2.0579781227375595e-09	2.3347292380721905e-08	1.4721931219100952
SGCA	5.992911338806152	2.0611718468093704e-09	2.3374088001287374e-08	0.7751574516296387
PRDM16-DT	5.990466594696045	2.0924005499635297e-09	2.3718655850958106e-08	0.5666755437850952
RCC1L	5.97998571395874	2.2315723499070455e-09	2.5286054276103984e-08	0.4288487434387207
CSNK1G2	5.9749650955200195	2.3013962959470987e-09	2.604572586081733e-08	0.4861881136894226
PPIP5K1	5.974201202392578	2.312206179708045e-09	2.6157530537832438e-08	0.5439443588256836
KCTD10	5.972256183624268	2.3399498070626363e-09	2.646073622867893e-08	0.48146337270736694
CD99	5.964068412780762	2.4603394645382126e-09	2.7777420366809285e-08	0.1982993632555008
DCBLD2	5.9637651443481445	2.4649103848484025e-09	2.7806682747741853e-08	0.2524245083332062
SNX30	5.952893257141113	2.6344344373586228e-09	2.969524353157427e-08	0.4504086375236511
CHD6	5.951663494110107	2.6543049453048084e-09	2.990722665116697e-08	0.15476754307746887
C5AR1	5.948324680328369	2.7090122100561416e-09	3.0486965204160046e-08	0.38779035210609436
DDX27	5.9438605308532715	2.78386489808393e-09	3.1316808447180344e-08	0.5438147783279419
SPAG7	5.940100193023682	2.848476080639825e-09	3.200520845344251e-08	0.6991743445396423
CHD8	5.937808513641357	2.8885734636649955e-09	3.242980539450661e-08	0.25039154291152954
COG6	5.930642127990723	3.0175235524925425e-09	3.386398935646683e-08	0.27644872665405273
XRCC6	5.9299421310424805	3.0304190098539918e-09	3.3995131575212385e-08	0.32710641622543335
LINC01290	5.926488876342773	3.0948037328973366e-09	3.467586909814516e-08	0.759521484375
SARS	5.922768592834473	3.1656616084404994e-09	3.545566235902211e-08	0.4006263315677643
MPP2	5.922501087188721	3.170819432456149e-09	3.549928162209173e-08	0.694904625415802
PRRC2A	5.912874698638916	3.3618783468546088e-09	3.757841822790826e-08	0.4425482451915741
UBE2N	5.9108123779296875	3.4042477891751173e-09	3.8036885536226626e-08	0.41089677810668945
SUCO	5.907778739929199	3.4675149316027232e-09	3.87283931212115e-08	0.29456567764282227
HSPA9	5.902863502502441	3.57245556883622e-09	3.985294717739842e-08	0.2980446517467499
LRRC32	5.899873733520508	3.6378001870045302e-09	4.0565802799608854e-08	1.1223770380020142
AC128685.1	5.897046089172363	3.7006667239177603e-09	4.125047029306346e-08	3.425755023956299
SPANXA2-OT1	5.894585132598877	3.756239248747851e-09	4.18367337015709e-08	0.16263365745544434
TMEM47	5.892976760864258	3.792997600456333e-09	4.222940791221213e-08	0.7982633709907532
VASN	5.886282444000244	3.949785231058933e-09	4.395759001108399e-08	0.7295273542404175
ARFGEF2	5.88493537902832	3.982100516493795e-09	4.4282155367626486e-08	0.15194325149059296
AC090578.1	5.882399082183838	4.043618790050273e-09	4.494846978607702e-08	0.4354361295700073
CPT1A	5.880818843841553	4.082417717779599e-09	4.5343881536491906e-08	0.20335647463798523
MAP3K13	5.880364418029785	4.093638569122086e-09	4.5432597721524384e-08	0.25050175189971924
PTBP1	5.8791022300720215	4.124976373155911e-09	4.576232177736054e-08	0.539212703704834
ARHGAP17	5.8786187171936035	4.13703854211399e-09	4.5878026863435374e-08	0.17374855279922485
RFX3-AS1	5.8783063888549805	4.144854418899669e-09	4.594656963530556e-08	0.33297422528266907
GALNT11	5.877182483673096	4.1730846160278544e-09	4.6241266086355964e-08	0.2607271373271942
SON	5.871021747589111	4.331169946256758e-09	4.7917404196756365e-08	0.12574420869350433
TRANK1	5.867697715759277	4.418884635129245e-09	4.885088876663447e-08	0.2450985461473465
PTGIR	5.867692470550537	4.419022783701107e-09	4.885088876663447e-08	0.33454787731170654
SUSD5	5.864655017852783	4.5006778829398564e-09	4.9714445435728343e-08	0.16898216307163239
DDAH2	5.857486724853516	4.699247812650008e-09	5.184670702131051e-08	1.2379614114761353
YWHAB	5.844950199127197	5.067193640390004e-09	5.5796711790203565e-08	0.44791626930236816
IL13RA1	5.841237545013428	5.1814420806243626e-09	5.703239479342938e-08	0.3228147327899933
OPA3	5.838802337646484	5.257741518767413e-09	5.784956711780856e-08	0.5032005906105042
AARS	5.832900524139404	5.447211036287364e-09	5.988735419824383e-08	0.45732420682907104
NAA35	5.832742691040039	5.4523651474186336e-09	5.992057606867854e-08	0.18058805167675018
SLCO3A1	5.832418918609619	5.462961913642653e-09	6.001356244537615e-08	0.1321508288383484
CCNL1	5.826976776123047	5.6440447744535965e-09	6.195441492457833e-08	0.23099163174629211
NFKBIZ	5.823914051055908	5.748514477933862e-09	6.307653469130006e-08	0.20297227799892426
CTCF	5.820225715637207	5.876814389721082e-09	6.440887720965371e-08	0.2736057937145233
YES1	5.8189921379089355	5.920354520589374e-09	6.486077285890137e-08	0.31920695304870605
ZNF618	5.8176445960998535	5.968257320570245e-09	6.533463146293123e-08	0.3054666519165039
FOXP1	5.816485404968262	6.009775455479619e-09	6.576351249004392e-08	0.06357717514038086
NAF1	5.814092636108398	6.096358921440244e-09	6.668500663736562e-08	0.38713058829307556
PDGFC	5.8134284019470215	6.120611469256315e-09	6.687658552528829e-08	0.15183936059474945
DZIP1L	5.813417434692383	6.121012703143713e-09	6.687658552528829e-08	0.5098128318786621
WDR1	5.812527656555176	6.153649088329101e-09	6.715483224510138e-08	0.2648974359035492
GALNT1	5.7873454093933105	7.150736877170665e-09	7.785465206717274e-08	0.2501530349254608
KIF3A	5.7836713790893555	7.308765032804102e-09	7.951359124538447e-08	0.4911087453365326
SEL1L	5.781176567077637	7.417997481051263e-09	8.067072260643249e-08	0.3457338511943817
BORCS5	5.781013488769531	7.425203773541014e-09	8.071785347786308e-08	0.2778952419757843
WRN	5.772749900817871	7.798824616698662e-09	8.471386569534175e-08	0.16208802163600922
UBR4	5.761145114898682	8.3545132288613e-09	9.064485569275343e-08	0.13952890038490295
AC145124.1	5.760307788848877	8.396058291937682e-09	9.106045313073747e-08	1.175807237625122
CARMN	5.7516560554504395	8.837349347224483e-09	9.573568003329035e-08	0.1793370097875595
URGCP	5.749552249908447	8.948009982478195e-09	9.689712081603845e-08	0.22427543997764587
ZNF385D	5.7405500411987305	9.436942757719084e-09	1.0215236072213559e-07	0.13649798929691315
GDF7	5.73049259185791	1.0013948667424365e-08	1.0831484661404622e-07	0.8933283090591431
AL160153.1	5.7253899574279785	1.0319653261350629e-08	1.1149272445106268e-07	1.3613572120666504
ZNF432	5.722415447235107	1.0502004779194318e-08	1.1341922993856247e-07	0.5791699290275574
CIR1	5.721277236938477	1.057260876168827e-08	1.1409403948241247e-07	0.3238845467567444
CA5B	5.705145359039307	1.162439584248162e-08	1.2515599523738542e-07	0.2326367050409317
PPARD	5.703990936279297	1.1703431191876813e-08	1.2591045938856442e-07	0.31527337431907654
PCBP2	5.700081825256348	1.1975009064531046e-08	1.2868440907165848e-07	0.18812701106071472
LRP5	5.699102878570557	1.2043956684259227e-08	1.2937585121726628e-07	0.2189164161682129
NIPAL2	5.694926738739014	1.2342494997755288e-08	1.3253207945430698e-07	0.41767311096191406
TPR	5.689183235168457	1.2764857509923949e-08	1.3696268075081057e-07	0.1670934110879898
WDR6	5.688316822052002	1.2829753318915768e-08	1.3760644962398933e-07	0.32541361451148987
DENND2C	5.677076816558838	1.3701597564112779e-08	1.4678939883687884e-07	0.5960454344749451
SCAPER	5.67584228515625	1.3800799503105447e-08	1.4779583339815785e-07	0.12408563494682312
PML	5.6704421043396	1.4242947032275433e-08	1.5241471993677529e-07	0.3916150629520416
RIN3	5.662102222442627	1.4952954318339e-08	1.598299616963272e-07	0.13072218000888824
LDB1	5.657288551330566	1.5378315008557195e-08	1.6425162677896834e-07	0.7418341636657715
SEC24A	5.655028820037842	1.5582013025126952e-08	1.6636403800117494e-07	0.20310552418231964
ATP2A3	5.654595851898193	1.5621357396817045e-08	1.6672076118798169e-07	0.45694783329963684
ATP2B4	5.651956081390381	1.5863194465764922e-08	1.69237520000934e-07	0.15979532897472382
TMEM220	5.650848865509033	1.596572275023309e-08	1.7026670778151804e-07	0.3805999159812927
AC053527.2	5.648210525512695	1.621264092788724e-08	1.728343788750225e-07	0.4310499131679535
RAD51-AS1	5.645875453948975	1.6434262566218957e-08	1.750765248583831e-07	0.4341171979904175
FBXW4	5.644749641418457	1.6542175691532534e-08	1.760801814802105e-07	0.14552897214889526
CASZ1	5.6373491287231445	1.7268787896271957e-08	1.8367532500875787e-07	0.48101770877838135
ZNF69	5.634964466094971	1.750943886008287e-08	1.8616448785743045e-07	0.383414626121521
GSAP	5.634258270263672	1.758132919492746e-08	1.8685814361068705e-07	0.41771844029426575
MLF1	5.628413200378418	1.8187475537188218e-08	1.9315428952022905e-07	1.2289401292800903
SLC30A5	5.62813663482666	1.8216678761933102e-08	1.9339134487687272e-07	0.3567822575569153
UBA6-AS1	5.625518321990967	1.8495171914028455e-08	1.962737258142423e-07	0.30001673102378845
DDX19B	5.623598575592041	1.8702003017572637e-08	1.983937285001165e-07	0.4299103021621704
PDE4DIP	5.6226677894592285	1.880305595289396e-08	1.993904435216125e-07	0.12519627809524536
AC115622.1	5.622078895568848	1.88672836738133e-08	1.9999605376002548e-07	0.9746869802474976
DENND5A	5.620182991027832	1.907553301219668e-08	2.021272824946225e-07	0.14645972847938538
MDC1	5.618991374969482	1.9207540789606312e-08	2.0344934177486884e-07	0.477569043636322
PTTG1IP	5.618256092071533	1.9289418801413694e-08	2.0423962235814855e-07	0.2135872095823288
CDC42EP1	5.614614009857178	1.970012429856654e-08	2.0850967718042125e-07	1.085483431816101
LRRC49	5.604342460632324	2.0904676256205447e-08	2.2092602763280529e-07	0.3935975730419159
MIATNB	5.600895404815674	2.132471142720648e-08	2.2519568426002606e-07	0.29194504022598267
STRADA	5.600561618804932	2.1365823018051927e-08	2.2554507611956318e-07	0.22376041114330292
NRBP2	5.597790241241455	2.171012660824692e-08	2.290076080399199e-07	0.641758382320404
IL31RA	5.594812393188477	2.2086047506924998e-08	2.3288556134787967e-07	1.7266868352890015
SRRM1	5.591370105743408	2.2528504481621187e-08	2.3746192964667553e-07	0.15837985277175903
SLC25A3	5.590761661529541	2.2607596905979975e-08	2.3820625446379575e-07	0.6402787566184998
AC068888.1	5.58815860748291	2.2949029545505327e-08	2.416225849600019e-07	0.22842320799827576
UBAP2L	5.587798595428467	2.2996583012469847e-08	2.4194196152505246e-07	0.25555533170700073
STAT2	5.583052635192871	2.3633307097972667e-08	2.4826899542434767e-07	0.24507175385951996
FAM120B	5.582894802093506	2.3654760843923332e-08	2.4840150765137875e-07	0.13241469860076904
GSPT1	5.571680068969727	2.5229460792625432e-08	2.6483865436442557e-07	0.197371244430542
CEP170B	5.567815780639648	2.579521684934029e-08	2.7067639607293185e-07	0.9833770990371704
UFL1	5.566089630126953	2.605192243764348e-08	2.731660717985893e-07	0.3240509033203125
RAPGEF1	5.563483238220215	2.644420482852863e-08	2.770725577503665e-07	0.18400424718856812
AC096711.2	5.560056209564209	2.6968798228258366e-08	2.8235849441590476e-07	0.35256248712539673
NBPF14	5.558986186981201	2.7134651285552213e-08	2.8398913809136043e-07	0.4503147602081299
HMGB1	5.556416988372803	2.753682865476904e-08	2.880909985210963e-07	0.1746458113193512
SNU13	5.553837776184082	2.794651009900412e-08	2.9226828444068285e-07	0.6182546019554138
CBX7	5.546960830688477	2.9067776800559026e-08	3.036556118485164e-07	0.3581629693508148
KCTD20	5.541210651397705	3.003872441490468e-08	3.136819750216412e-07	0.23740647733211517
LYPLAL1-DT	5.53993558883667	3.025830027410669e-08	3.1585753937692134e-07	1.019765853881836
LINC00504	5.538423538208008	3.052061565453836e-08	3.1847746769706e-07	0.4106113314628601
EFTUD2	5.535588264465332	3.1018579221701937e-08	3.2331346242917144e-07	0.3384251892566681
TLCD2	5.534679889678955	3.1179760219326716e-08	3.2487298551104933e-07	0.7370781302452087
CREBZF	5.527344703674316	3.2511421574364575e-08	3.3837165098563664e-07	0.19952253997325897
SGSM2	5.526853084564209	3.2602573796554175e-08	3.3919471538577153e-07	0.3674471378326416
ZNF333	5.513367652893066	3.520314713811454e-08	3.6597988817171906e-07	0.40353071689605713
EIF4A1	5.509795188903809	3.5925160674479025e-08	3.73072039953265e-07	0.32275447249412537
DCAF8	5.5011210441589355	3.7738421040876376e-08	3.9161276575689326e-07	0.187164306640625
RUSC1	5.5004496574401855	3.7882384730743e-08	3.9296157006962306e-07	0.7689285278320312
CUL3	5.497626781463623	3.8493687860482523e-08	3.991553957813356e-07	0.14403140544891357
METTL16	5.496726036071777	3.869075230480326e-08	4.0102352299209247e-07	0.24110080301761627
NVL	5.489408016204834	4.0328322267064246e-08	4.175630744387518e-07	0.23188909888267517
RAB2B	5.487951278686523	4.066220091124248e-08	4.20710054420775e-07	0.6061362624168396
JAKMIP2	5.4875617027282715	4.075202113558297e-08	4.2148419062606444e-07	1.1230640411376953
ERF	5.487264633178711	4.0820514493074425e-08	4.2203726187265797e-07	0.9820118546485901
RAB11FIP5	5.4854512214660645	4.124150133066664e-08	4.2623296391800777e-07	0.6888273358345032
DUSP8	5.484755516052246	4.1404196423200306e-08	4.2775710429718817e-07	1.8290464878082275
CUBN	5.483214855194092	4.176648585855909e-08	4.3121213805728937e-07	0.5057178735733032
AP003548.1	5.483202934265137	4.176931211671975e-08	4.3121213805728937e-07	1.1338374614715576
MED23	5.482532978057861	4.1927926150640964e-08	4.3269065470406234e-07	0.27651411294937134
ERVK3-1	5.482110977172852	4.202808491846958e-08	4.335650566424059e-07	0.7212658524513245
IFT88	5.48170280456543	4.212510339214072e-08	4.3440643318258575e-07	0.22971652448177338
ARHGEF10	5.464685440063477	4.637287726729546e-08	4.775097926303664e-07	0.13017235696315765
ANXA7	5.4624481201171875	4.696132593964867e-08	4.833920220622957e-07	0.2968013882637024
LRRC29	5.4577107429504395	4.82312877518518e-08	4.95919289101642e-07	0.9269511699676514
PRPSAP1	5.446744441986084	5.1300080568202905e-08	5.267020694362696e-07	0.36326247453689575
AC007923.4	5.444300651550293	5.2009293940498973e-08	5.333989667963363e-07	0.9361630082130432
RNF19B	5.437617778778076	5.399770981133935e-08	5.533879078805424e-07	0.7069461345672607
SUDS3	5.43302059173584	5.5407988002766157e-08	5.676339303192605e-07	0.4661642611026764
DACT1	5.4320149421691895	5.572118538030576e-08	5.704266048713924e-07	1.6756703853607178
SMC5	5.431345462799072	5.593066513607427e-08	5.723625713724774e-07	0.12410756945610046
RHOT2	5.424505233764648	5.811528598676349e-08	5.942858993864778e-07	0.44320958852767944
STARD9	5.4242329597473145	5.820391145749866e-08	5.949756696497526e-07	0.1237732544541359
ANKLE2	5.417621612548828	6.039710440750996e-08	6.160504649566016e-07	0.25593605637550354
COPG1	5.412214756011963	6.224998523245793e-08	6.344892401223432e-07	0.38186395168304443
REPS1	5.411527633666992	6.248939948495531e-08	6.366985550858336e-07	0.18220272660255432
SNX4	5.409731864929199	6.31191094659525e-08	6.42881513266666e-07	0.20476455986499786
MAP7D1	5.409032821655273	6.336599430253587e-08	6.449285787379792e-07	0.496117502450943
SKP1	5.408578395843506	6.352690722152309e-08	6.463322302071037e-07	0.32611319422721863
PI4KB	5.405148983001709	6.475457822959893e-08	6.581079214574898e-07	0.3071264326572418
TRPM4	5.404172420501709	6.510825945652959e-08	6.612241413039169e-07	0.42316755652427673
PRKD3	5.396948337554932	6.77838870275481e-08	6.86907684587497e-07	0.21149766445159912
ZNF26	5.3965535163879395	6.793308678018643e-08	6.881714749855872e-07	0.40696221590042114
FAF2	5.395991325378418	6.814624053744054e-08	6.900819839072493e-07	0.22453926503658295
ACTR3	5.395801067352295	6.821857233113365e-08	6.905655983707446e-07	0.13782139122486115
FSCN1	5.393935680389404	6.893091171021474e-08	6.972741360578633e-07	1.3243118524551392
ADAMTS17	5.392547130584717	6.946589821442629e-08	7.024329635565287e-07	0.3073754906654358
INO80E	5.383968353271484	7.286129407431327e-08	7.354436870625995e-07	0.42653346061706543
MFSD14B	5.382275581359863	7.35500786456316e-08	7.42129536811811e-07	0.3403293192386627
AP1G1	5.376302242279053	7.603108118143482e-08	7.663376658104375e-07	0.1670907735824585
CDV3	5.375565528869629	7.634270711747469e-08	7.692027295475642e-07	0.5435717701911926
APPBP2	5.375149250030518	7.651926511920957e-08	7.707053294318668e-07	0.14791181683540344
DNM3	5.375038146972656	7.656653829226152e-08	7.707203140687962e-07	0.17383213341236115
LRRC17	5.367132663726807	7.999815608568208e-08	8.037283461436367e-07	0.8190280795097351
LINC02614	5.357361793518066	8.44459168206816e-08	8.47456980270583e-07	0.31673482060432434
GOLGA1	5.350607872009277	8.765927506686602e-08	8.788131604188376e-07	0.3420502543449402
ZMAT3	5.347422122955322	8.921580007414127e-08	8.937801061973062e-07	0.4238906502723694
TIPARP	5.347228050231934	8.931136562534128e-08	8.944186334418088e-07	0.9628555178642273
IFT80	5.345417499542236	9.020899712458935e-08	9.030862230844622e-07	0.29321935772895813
RABEP1	5.345345497131348	9.02448608823994e-08	9.031235169716188e-07	0.13191726803779602
PGR-AS1	5.344405174255371	9.071434503551112e-08	9.074986863093265e-07	0.5152446627616882
PAPSS2	5.338894367218018	9.351514809719278e-08	9.35184760384062e-07	0.33202770352363586
NUP58	5.331518650054932	9.739475184121334e-08	9.732894457645578e-07	0.25407540798187256
PPP1R13B	5.327470302581787	9.958997328566722e-08	9.9487303210115e-07	0.2593318223953247
AQR	5.320568561553955	1.0344356383828431e-07	1.032635022173935e-06	0.1936364471912384
NLRC5	5.320382118225098	1.0354964648234128e-07	1.0333269232245286e-06	0.5217702388763428
PPIG	5.3197760581970215	1.0389494347611671e-07	1.0356772641715877e-06	0.1574377566576004
STAM2	5.319774627685547	1.0389574063911269e-07	1.0356772641715877e-06	0.19962789118289948
RBFOX1	5.318016529083252	1.0490453832291658e-07	1.0453625643305954e-06	0.8167279362678528
MPP3	5.315529823303223	1.0634749507090357e-07	1.0593658131823683e-06	0.49160537123680115
FBXW8	5.311728000640869	1.085905514707211e-07	1.0813263950668792e-06	0.23606204986572266
INPP1	5.308067798614502	1.1079352770936456e-07	1.1020916538622492e-06	0.579501211643219
RALGAPB	5.305575370788574	1.1231810617282752e-07	1.1168616778353243e-06	0.16061513125896454
PHC1	5.3019866943359375	1.1454913131773753e-07	1.1386434874990247e-06	0.4696178138256073
THBS3	5.29607629776001	1.1831732094509665e-07	1.1756842418239608e-06	0.5251511931419373
SERPINB1	5.295034885406494	1.1899384319603684e-07	1.1815710203716719e-06	0.6165316104888916
CCDC88A	5.290321350097656	1.221015671228968e-07	1.2111458304696518e-06	0.13616693019866943
STX17-AS1	5.287125110626221	1.2425354765622728e-07	1.2320567899391824e-06	0.7830820679664612
AC131944.1	5.286770820617676	1.2449439701220404e-07	1.2340095416013919e-06	0.858207106590271
CUL5	5.2861199378967285	1.2493796728389375e-07	1.2379696116518681e-06	0.1480589210987091
RAB43	5.285012245178223	1.2569626030167283e-07	1.2450442759031753e-06	0.5247488021850586
PALD1	5.281898021697998	1.2785226505501279e-07	1.2659536646620556e-06	0.6379085183143616
AC005670.3	5.280540466308594	1.2880350288924196e-07	1.274923295065371e-06	0.21014320850372314
ALG9	5.279968738555908	1.2920579537017224e-07	1.2784549491891584e-06	0.4002884030342102
ADAM9	5.279333591461182	1.2965458894725504e-07	1.2824440704001455e-06	0.1643247753381729
SYNCRIP	5.275023460388184	1.3273914932512586e-07	1.312492200980071e-06	0.2245139181613922
ABI1	5.270849704742432	1.3579353002870888e-07	1.3412773241956937e-06	0.15978477895259857
SYT11	5.2670769691467285	1.3861312917622882e-07	1.3686463608507401e-06	0.7162837386131287
TMCO1	5.265936374664307	1.3947655167502603e-07	1.376687944720726e-06	0.553183376789093
AGO3	5.264716148376465	1.4040627669230492e-07	1.3853780833323248e-06	0.12020700424909592
SIN3B	5.2625837326049805	1.4204511874150207e-07	1.4010564695524569e-06	0.31585070490837097
LIMS1	5.262327194213867	1.4224345700819963e-07	1.4025204861008483e-06	0.12988987565040588
PPP1R12C	5.260342121124268	1.437877376929881e-07	1.4167528811047191e-06	0.2472270280122757
CLTC	5.260030746459961	1.440312239210714e-07	1.4186545472856738e-06	0.15025708079338074
CCDC9	5.259483814239502	1.444603212862429e-07	1.4223824416484625e-06	0.6832729578018188
TSTD2	5.2579569816589355	1.4566452871733734e-07	1.4337369252139742e-06	0.31168267130851746
FCHSD2	5.256465911865234	1.4684994910414227e-07	1.444392866564754e-06	0.11061858385801315
PRDM5	5.25314474105835	1.4952377996632375e-07	1.4701776559949836e-06	0.24519476294517517
C1QTNF7	5.252406597137451	1.5012470647306755e-07	1.475569911367496e-06	0.1320139318704605
RILPL2	5.250353813171387	1.5180752402957683e-07	1.4910671907567767e-06	0.29532307386398315
RTN1	5.249854564666748	1.522194523048042e-07	1.494590785890043e-06	0.1539476066827774
FYCO1	5.2495551109313965	1.5246716092727607e-07	1.496500066090599e-06	0.301535964012146
GNAI2	5.242466926574707	1.5844360879597745e-07	1.5540746425046292e-06	0.337337464094162
SMARCB1	5.235456466674805	1.6457751394326665e-07	1.6103038716294347e-06	0.4314822256565094
ATP1A1	5.233560085296631	1.6627613128229194e-07	1.6257917763269608e-06	0.36123400926589966
NME3	5.229525566101074	1.6994548278864403e-07	1.6605139123239519e-06	0.4803594946861267
AC009154.1	5.228066444396973	1.7129208607990834e-07	1.672508308176339e-06	0.4672366678714752
KLHDC10	5.22458553314209	1.7454561595483132e-07	1.7036840409679454e-06	0.2005261927843094
SRGAP2C	5.223994255065918	1.7510421388023138e-07	1.7085428868917992e-06	0.30904603004455566
IFI44L	5.221662998199463	1.773234655878542e-07	1.7295962188421699e-06	1.325994610786438
ZMIZ2	5.220883846282959	1.780712221703698e-07	1.7362870972274676e-06	0.4084418714046478
TMOD3	5.217227935791016	1.8162066357271688e-07	1.7695496135752398e-06	0.1929870992898941
AC123768.3	5.2171759605407715	1.8167149336908177e-07	1.7695496135752398e-06	0.36188408732414246
ARMC10	5.215303421020508	1.8351647600191487e-07	1.7869010714240505e-06	0.48856982588768005
CYP20A1	5.214969635009766	1.8384748443769027e-07	1.7895040388581691e-06	0.1739489734172821
SARM1	5.205357551574707	1.936235487739189e-07	1.8833559515735186e-06	0.3748863637447357
ZNF337	5.205047130584717	1.9394716707554113e-07	1.8858509833874676e-06	0.39565396308898926
NFKB2	5.203554630279541	1.955120244389877e-07	1.9004093389000323e-06	0.746900200843811
PPP4R1	5.201507568359375	1.9767865728108283e-07	1.918814489898345e-06	0.15447960793972015
ITIH4	5.197788715362549	2.01672988423274e-07	1.955371834406278e-06	0.5630351901054382
NOS1AP	5.196353435516357	2.0323593107327142e-07	1.9693561721000003e-06	0.328677773475647
IPP	5.1937785148620605	2.0606835275603625e-07	1.9954261822182544e-06	0.6339412331581116
RBX1	5.192269802093506	2.0774565175051494e-07	2.0107176964509543e-06	0.39487209916114807
ZBTB7A	5.192229747772217	2.0779061921261062e-07	2.0107176964509543e-06	0.2546241283416748
CTNNA1	5.189174175262451	2.1122879670294438e-07	2.043284136368138e-06	0.1215335875749588
UBA7	5.186687469482422	2.1406747586241005e-07	2.0700310183102493e-06	1.4905974864959717
HOOK3	5.186159133911133	2.146755043685681e-07	2.0751965422294917e-06	0.13740956783294678
RXRB	5.179847240447998	2.2206742728169726e-07	2.1459136086805278e-06	0.6342326998710632
B3GLCT	5.177608013153076	2.247487068508796e-07	2.170331069146587e-06	0.42008474469184875
LINC00607	5.176586151123047	2.2598283437190366e-07	2.181499013632726e-06	0.8863845467567444
UQCC1	5.169962406158447	2.3414087977872627e-07	2.2586999185245404e-06	0.2153402417898178
LINC00623	5.166642189025879	2.3833719858026495e-07	2.2960279798779654e-06	0.153851717710495
RFX1	5.160818576812744	2.4587238713741357e-07	2.367806700119417e-06	0.5659802556037903
SARAF	5.147680282592773	2.6372722423426087e-07	2.53714437802361e-06	0.35520991683006287
WWTR1	5.142985820770264	2.704060360928573e-07	2.600506509324224e-06	0.14993056654930115
ELL	5.140079975128174	2.7462150814541377e-07	2.6392404242114476e-06	0.19695749878883362
GPX4	5.12486457824707	2.9775146051833295e-07	2.8576208306098615e-06	1.4339299201965332
JPH2	5.123974800109863	2.9916085269279334e-07	2.8701669926665025e-06	0.1248447448015213
CCL2	5.1238861083984375	2.993020823400028e-07	2.8705419166677198e-06	2.314434051513672
DNAJA1	5.121095180511475	3.0376624559024e-07	2.911369463619145e-06	0.6461570858955383
REEP5	5.120428085327148	3.0484280145803525e-07	2.9198841887813993e-06	0.3345542252063751
CCZ1	5.120416164398193	3.048624678795995e-07	2.9198841887813993e-06	0.6742221117019653
RUNX1	5.116292476654053	3.115998045217844e-07	2.9823794641916425e-06	0.04967953637242317
PILRB	5.114858150482178	3.139770805390175e-07	3.0041096153309265e-06	0.2028709053993225
MTMR12	5.111469268798828	3.196629972240748e-07	3.0574710296098457e-06	0.3239315450191498
NUP214	5.109799385070801	3.225010651914469e-07	3.0835666665344846e-06	0.18038883805274963
PLEKHB2	5.109189987182617	3.2354295804856287e-07	3.0924764163682535e-06	0.5051732659339905
NXN	5.102577209472656	3.3505894195649926e-07	3.2003709476273237e-06	0.16472361981868744
EPG5	5.098395824432373	3.425441914189057e-07	3.270755801244536e-06	0.21138933300971985
BOD1L1	5.096588134765625	3.4582963541638707e-07	3.301004954088279e-06	0.13130952417850494
CAPS2	5.096473217010498	3.4603944385804754e-07	3.3018860481680796e-06	0.18746896088123322
AL672310.1	5.0956525802612305	3.475419141068503e-07	3.31509685278907e-06	0.6588045954704285
NRBP1	5.094820499420166	3.490719911599357e-07	3.328561935386954e-06	0.3175724148750305
POLM	5.092790126800537	3.528323008954338e-07	3.3621364826933146e-06	0.6646726131439209
SDC4	5.091150283813477	3.5589757060268393e-07	3.3901958072901764e-06	0.8595607876777649
GRASP	5.083521366119385	3.7050116446611654e-07	3.5228566253036417e-06	1.0612503290176392
ARPC1A	5.083323955535889	3.708862638416066e-07	3.52461105857727e-06	0.233474999666214
OSBPL2	5.078726291656494	3.799737299135403e-07	3.606093138905909e-06	0.30894970893859863
DHX57	5.078318119049072	3.807904919231761e-07	3.6126244475128876e-06	0.30374112725257874
HPS5	5.07601261138916	3.854379714276564e-07	3.655481753320477e-06	0.25881829857826233
NEK11	5.0667290687561035	4.0470921824985714e-07	3.835660621261125e-06	0.37714141607284546
ZNF75D	5.06350564956665	4.116158990320759e-07	3.898489510852836e-06	0.26311880350112915
AL023882.1	5.058993816375732	4.2147501096762216e-07	3.990521995687719e-06	0.639440655708313
AL158152.1	5.053515434265137	4.337517588649772e-07	4.103992651806304e-06	0.16018515825271606
DUSP3	5.051279067993164	4.3886089618799427e-07	4.150935726616906e-06	0.6896530985832214
TIMM17A	5.051083564758301	4.3931067469176116e-07	4.153791813429738e-06	0.6680113077163696
MXRA8	5.042610168457031	4.592244182685337e-07	4.339161189564245e-06	0.6180374026298523
LINC02664	5.040925025939941	4.632866820679253e-07	4.376073631190174e-06	0.4972226619720459
CATSPERE	5.0364298820495605	4.742941689657044e-07	4.47703743436522e-06	0.6116748452186584
KRIT1	5.034119606018066	4.800494589240455e-07	4.529768807975563e-06	0.17925836145877838
PRPF40B	5.032922744750977	4.830576098196006e-07	4.555168420651207e-06	0.23732714354991913
FBXW2	5.0299272537231445	4.906659041317785e-07	4.622260332553506e-06	0.2816859483718872
AMFR	5.029268264770508	4.923548538683438e-07	4.636616537719279e-06	0.33111873269081116
WBP4	5.025516986846924	5.020785985794332e-07	4.726603249139247e-06	0.2598210573196411
PDE4C	5.024678707122803	5.042762636974185e-07	4.745702373128318e-06	1.4567979574203491
CELF1	5.024452209472656	5.048713216140352e-07	4.749711753825244e-06	0.11956920474767685
RMND5B	5.0221638679504395	5.109261219475146e-07	4.8018511547983635e-06	0.34678512811660767
AL732509.1	5.019410133361816	5.183041411736413e-07	4.866309612803373e-06	0.4585055410861969
SLC7A1	5.016320705413818	5.267042705562839e-07	4.941875361236105e-06	0.3433113098144531
DHRS7B	5.005788326263428	5.563386528785991e-07	5.216440602115954e-06	0.25844553112983704
PPA1	5.005399227142334	5.574630467783848e-07	5.22523985240807e-06	0.5103228688240051
LMTK2	5.002607822418213	5.655990216091985e-07	5.299732612951013e-06	0.27173060178756714
INAFM1	4.999708652496338	5.741700001388511e-07	5.378250391300619e-06	0.8030612468719482
RNF121	4.995164394378662	5.878573081634387e-07	5.50386572645015e-06	0.2536191940307617
CCDC180	4.994651794433594	5.894205367194198e-07	5.515586580869935e-06	0.8334837555885315
CBX1	4.982602596282959	6.27347581676324e-07	5.864635526509108e-06	0.390061616897583
LINC01811	4.981954574584961	6.294523344134488e-07	5.88235452256479e-06	0.990310788154602
TCERG1	4.971724510192871	6.635998412026409e-07	6.193231198151914e-06	0.14223411679267883
AC079336.4	4.971499443054199	6.643711008743451e-07	6.198370619412341e-06	0.5428469777107239
HECTD4	4.967856407165527	6.76969942022901e-07	6.311722740804758e-06	0.1124940812587738
TEDC1	4.967177867889404	6.79343138954417e-07	6.3275510599131835e-06	2.7443618774414062
CCDC6	4.964799880981445	6.877189826858514e-07	6.4024797513517576e-06	0.12989898025989532
NCKAP5L	4.9647650718688965	6.878433639134179e-07	6.4024797513517576e-06	0.35002487897872925
GLCCI1	4.963099002838135	6.937722294224819e-07	6.451255267703893e-06	0.18992078304290771
CNTN5	4.9610185623168945	7.012450207531335e-07	6.51858628123844e-06	1.035588264465332
IGFBP7-AS1	4.959519863128662	7.066769876883283e-07	6.566908079044218e-06	1.4998304843902588
COPS4	4.956997394561768	7.159088600802547e-07	6.64829969501495e-06	0.390485942363739
SWAP70	4.954343318939209	7.257501611171104e-07	6.737464577982134e-06	0.19481247663497925
ANXA11	4.954198837280273	7.262899463477628e-07	6.7389496633574846e-06	0.15534041821956635
FAM3C	4.9525980949401855	7.322907054465951e-07	6.791452512790352e-06	0.35826802253723145
GADL1	4.947119235992432	7.531976547932895e-07	6.980741193056143e-06	1.6151533126831055
ID3	4.94489049911499	7.618668866897647e-07	7.058760759271044e-06	0.5502768158912659
NAP1L1	4.937856197357178	7.89861427642533e-07	7.3133100422348676e-06	0.13717524707317352
FN3K	4.9345831871032715	8.032201382807241e-07	7.4345484538295875e-06	1.02085280418396
LINC00174	4.928387641906738	8.291097167898475e-07	7.664082944576153e-06	0.304105281829834
BX890604.2	4.92352294921875	8.499991202634952e-07	7.854595619376679e-06	0.6720417141914368
WDR20	4.923431396484375	8.503969946229909e-07	7.855689002597194e-06	0.16115503013134003
ZMPSTE24	4.922613620758057	8.539598279038041e-07	7.88600891354742e-06	0.3039204776287079
AARSD1	4.920486927032471	8.632909486707685e-07	7.966942183447378e-06	0.4544418156147003
AL591895.1	4.91818380355835	8.735090404022054e-07	8.05859407233827e-06	0.5137478113174438
OSGEP	4.913661003112793	8.939135740936158e-07	8.244130405515162e-06	0.5157539248466492
SRSF7	4.909082412719727	9.150352735216284e-07	8.430624990567633e-06	0.29612448811531067
ACTN2	4.908746242523193	9.1660428405631e-07	8.442313007625817e-06	0.2411998063325882
HEPH	4.90706205368042	9.245070649218248e-07	8.512310953921428e-06	0.2807307839393616
PLXNA3	4.9048333168029785	9.350673572806281e-07	8.606723814917435e-06	0.613723635673523
TBX2	4.900997638702393	9.535115807424742e-07	8.765007828081213e-06	0.6143978238105774
PIAS3	4.900036334991455	9.581885043350183e-07	8.80224098081672e-06	0.6313452124595642
KMT2B	4.899113178253174	9.627008816592314e-07	8.840803096570607e-06	0.3848387598991394
PTPRO	4.898093223571777	9.677108058913042e-07	8.88390766297012e-06	0.4846089780330658
AKAP17A	4.88670539855957	1.0253725628740344e-06	9.400976962258806e-06	0.4366198480129242
XRRA1	4.884541988372803	1.0366942998709501e-06	9.498580541465135e-06	0.14332570135593414
KCMF1	4.883637428283691	1.0414639783666978e-06	9.536063622053624e-06	0.1463567614555359
XRN1	4.8834967613220215	1.0422093004592371e-06	9.539779658698704e-06	0.11280768364667892
AC104123.1	4.8819780349731445	1.0502707374317687e-06	9.610438942549701e-06	0.13926278054714203
YAF2	4.879100322723389	1.0657085039885711e-06	9.748526910997017e-06	0.1364528238773346
CRYZ	4.878242015838623	1.0703544558219712e-06	9.78783942826333e-06	0.9920827150344849
TMEM44	4.877534866333008	1.074197718803441e-06	9.8197885803824e-06	0.6600607633590698
PRKD2	4.874555587768555	1.09053759807482e-06	9.965917737723744e-06	0.28345435857772827
BCOR	4.870800495147705	1.1114714950479333e-06	1.015062089123886e-05	0.391079306602478
HAPLN1	4.870078086853027	1.1155411629292817e-06	1.0184477654150664e-05	1.0419858694076538
KRT8	4.866006851196289	1.1387565610558788e-06	1.039109979831692e-05	2.4202752113342285
PEX14	4.8659796714782715	1.1389127567992638e-06	1.039109979831692e-05	0.20199640095233917
FYTTD1	4.865399360656738	1.1422586784363716e-06	1.0418244441006322e-05	0.4195568859577179
MTMR4	4.863528728485107	1.1531132261017108e-06	1.0513833473940355e-05	0.3959428668022156
RGL2	4.859497547149658	1.1768395670589793e-06	1.0726684616907031e-05	0.4872451424598694
PNPLA7	4.857982158660889	1.1858815053458648e-06	1.0802092765550777e-05	0.3373090624809265
TRA2A	4.85603666305542	1.1975853017872177e-06	1.0905166741906223e-05	0.11686527729034424
RNF170	4.85372257232666	1.2116522311206378e-06	1.1029685567450937e-05	0.31331247091293335
PTPRQ	4.84494686126709	1.2664568716511204e-06	1.1517380113355383e-05	0.471516877412796
PLPP5	4.843969821929932	1.272703514457165e-06	1.157044369451983e-05	0.5947413444519043
BAIAP2L2	4.8438825607299805	1.2732634429005528e-06	1.1571790429802211e-05	0.6852668523788452
SYT2	4.841752529144287	1.2869900561577392e-06	1.1692760287128558e-05	0.436880499124527
HECA	4.838964462280273	1.3051732808140834e-06	1.1850298663701634e-05	0.3399547338485718
RABEPK	4.838167190551758	1.3104199068121316e-06	1.1894092313090345e-05	0.3452960252761841
RHEB	4.832940578460693	1.3453098883500693e-06	1.2198952298330203e-05	0.17441517114639282
CIC	4.831203937530518	1.357099086155135e-06	1.2301884329046919e-05	0.6147928237915039
DOCK6	4.829133987426758	1.3712817263254448e-06	1.2426439145911424e-05	0.2621319591999054
PSTPIP2	4.827983856201172	1.3792242929576083e-06	1.2494384866667232e-05	0.49522218108177185
AC011603.2	4.826535701751709	1.3892856448465285e-06	1.25733706621038e-05	0.3053617775440216
AP3M2	4.820642471313477	1.4309665900525648e-06	1.2946423743421482e-05	0.5065273642539978
RCBTB2	4.817798614501953	1.4515061306782443e-06	1.3123801086933508e-05	0.4222405254840851
PPIA	4.8124494552612305	1.4909173579533457e-06	1.346713875790645e-05	0.5140495896339417
ELP1	4.811870098114014	1.4952436195778478e-06	1.3499264104433871e-05	0.2810860872268677
RTTN	4.811844825744629	1.4954346520445053e-06	1.3499264104433871e-05	0.23948851227760315
VPS28	4.81087064743042	1.5027442887831493e-06	1.3560891862265664e-05	0.8929572701454163
STARD4-AS1	4.80997896194458	1.5094631599437188e-06	1.3617150644487461e-05	0.9146530628204346
ACADM	4.807012557983398	1.5320222834728489e-06	1.381179280971143e-05	0.29589924216270447
SLC29A1	4.805789470672607	1.54141879823621e-06	1.3892049278138465e-05	0.3542599081993103
SH2B1	4.802137851715088	1.5698043329998242e-06	1.4138804987701301e-05	0.3597762882709503
EIF4E	4.801983833312988	1.571015182557267e-06	1.414517707306689e-05	0.23284827172756195
GTF2H1	4.800197124481201	1.5850961925845176e-06	1.4258254836049144e-05	0.2954825758934021
GLRB	4.79868745803833	1.5970885819156823e-06	1.4356937376971397e-05	1.157472848892212
FAM66C	4.7978034019470215	1.6041501824637153e-06	1.441119701963327e-05	0.7997466921806335
PSMC6	4.792119026184082	1.6502902769356902e-06	1.4806771095839665e-05	0.30464956164360046
LINC00662	4.791537761688232	1.6550766528009764e-06	1.4844975748598863e-05	0.18818442523479462
AK5	4.7909979820251465	1.6595398064896904e-06	1.4880257850085128e-05	1.9076218605041504
ATG10	4.7899861335754395	1.6679271932504382e-06	1.4950692841317564e-05	0.16164200007915497
SLC25A34-AS1	4.789080619812012	1.6754710400692696e-06	1.501352413806969e-05	0.7488868236541748
PLEKHG3	4.787030220031738	1.6926753272716535e-06	1.5158020832269196e-05	0.3496261239051819
PLCD1	4.78559684753418	1.7048004260215553e-06	1.5261738378984303e-05	0.8169440031051636
TXNRD2	4.780663013458252	1.7471787391811482e-06	1.5626183879608354e-05	0.44320911169052124
KDM5C	4.777510643005371	1.7747880403239574e-06	1.58680619539114e-05	0.3541049063205719
AC011444.2	4.7773542404174805	1.7761680959221758e-06	1.5875349765747157e-05	0.8232470750808716
CCDC82	4.775997638702393	1.788183077371889e-06	1.5977657442679635e-05	0.27418217062950134
HHAT	4.773558616638184	1.8099877681463498e-06	1.6157073148882013e-05	0.5001033544540405
KIF1BP	4.769986629486084	1.842381830351005e-06	1.644101994750511e-05	0.4302043318748474
LAYN	4.767937660217285	1.861213123045342e-06	1.6598524268707446e-05	0.8418715596199036
MFN1	4.767696857452393	1.8634393878797687e-06	1.6613106040231404e-05	0.17501258850097656
C4orf47	4.761337757110596	1.9231407068897157e-06	1.7129057687577783e-05	1.1039241552352905
SPTB	4.755465030670166	1.97990262999821e-06	1.762345385035784e-05	0.7472838163375854
SEC24D	4.752963066101074	2.00456928032822e-06	1.782607637547573e-05	0.1112150028347969
LMAN1	4.74774169921875	2.0570061968774207e-06	1.8280813136765465e-05	0.3706001341342926
SVIP	4.744194030761719	2.093381356807806e-06	1.8580577860914767e-05	0.5387415885925293
CCDC92	4.741241455078125	2.1241251009262387e-06	1.884750219801965e-05	0.16871434450149536
MAN2A1	4.738437652587891	2.1537208104378048e-06	1.909804622723659e-05	0.11995130777359009
HCFC1R1	4.734587669372559	2.1950079976276407e-06	1.945801884584679e-05	1.2675683498382568
THOC1	4.733419418334961	2.207685310782759e-06	1.9564227347305682e-05	0.1717180609703064
AC010997.3	4.726357936859131	2.2858240634419783e-06	2.0243914909165785e-05	0.5452966690063477
ITCH	4.721086025238037	2.3458882767325227e-06	2.0756236292336466e-05	0.10766031593084335
GUCY1A1	4.720371723175049	2.354142141920831e-06	2.0822709578255357e-05	0.325809508562088
ECD	4.719566345214844	2.363480182974638e-06	2.0898727697221615e-05	0.3723449110984802
MAP1LC3A	4.718014240264893	2.3815791185226037e-06	2.1052140550362907e-05	0.9877722263336182
SNAP25-AS1	4.714659690856934	2.421148711252774e-06	2.1375023542228776e-05	1.1068650484085083
AL035530.2	4.7112250328063965	2.462322459401548e-06	2.172487391888317e-05	0.49102088809013367
IFT74	4.707799434661865	2.504050364336969e-06	2.2079171411431808e-05	0.3159743845462799
MAN2C1	4.705432891845703	2.533278507991588e-06	2.23298806000852e-05	0.2004154920578003
MED14	4.704357147216797	2.5466706668419865e-06	2.2440888180911466e-05	0.20309500396251678
ALKBH1	4.700047016143799	2.601013461961657e-06	2.2905383671132725e-05	0.3794289529323578
TBC1D23	4.699383735656738	2.609477347536652e-06	2.2972720220278025e-05	0.17511530220508575
HPS4	4.697887897491455	2.6286569800362388e-06	2.3127078834063352e-05	0.501609206199646
NUDT4	4.6972479820251465	2.6369034688303824e-06	2.3192370697215204e-05	0.3167225420475006
AC078881.1	4.696672439575195	2.644341113952472e-06	2.324323729846056e-05	0.6182233691215515
TRAF3IP1	4.695878982543945	2.654626013404371e-06	2.3326343215345914e-05	0.29889485239982605
MAU2	4.692626953125	2.697189539246515e-06	2.3692942557788783e-05	0.17412306368350983
RGS16	4.691498279571533	2.712112807065278e-06	2.381658812229418e-05	1.8920326232910156
PRKAR1B	4.688509464263916	2.7520212811356016e-06	2.415949703879773e-05	0.39047613739967346
VPS29	4.685347557067871	2.7948514895149446e-06	2.4520175368985154e-05	0.2625536322593689
ZNF131	4.684983253479004	2.7998305195374713e-06	2.455619145740402e-05	0.12200167775154114
TRIM26	4.6820454597473145	2.840266040572237e-06	2.4887532275060942e-05	0.44196826219558716
AL499616.1	4.681190013885498	2.8521467429922954e-06	2.4983845269584318e-05	0.4892631471157074
IST1	4.677906036376953	2.898191880669553e-06	2.537136761330066e-05	0.18340007960796356
SLC25A26	4.675239562988281	2.936106139470625e-06	2.5695272072645294e-05	0.17575989663600922
ANK2	4.666917324066162	3.0575243989585086e-06	2.6749530863989118e-05	0.235641747713089
PTPRJ	4.659851551055908	3.1643742635409805e-06	2.7675717765255243e-05	0.1710408478975296
AL592429.2	4.656681537628174	3.2134721262037027e-06	2.8096384635485453e-05	0.839231550693512
TYK2	4.653662204742432	3.260907558993833e-06	2.849339655326048e-05	0.37943434715270996
CDK9	4.6526031494140625	3.2777072230954115e-06	2.8631287123470362e-05	0.5291863083839417
NR2F2	4.648299694061279	3.3468232745896766e-06	2.9216862640336905e-05	0.3034335970878601
METAP2	4.64720344543457	3.364651905960877e-06	2.9354263647751194e-05	0.24076053500175476
CCDC102B	4.645171642303467	3.397939429543268e-06	2.9626278594351656e-05	0.5186336040496826
LOXL3	4.640557289123535	3.4747116521824245e-06	3.0258094867672238e-05	0.4655722379684448
MAP3K14	4.636591911315918	3.5420070288617203e-06	3.0834553754040645e-05	0.3104557394981384
TAF7	4.635761260986328	3.55626463128836e-06	3.094908405197715e-05	0.6414744257926941
AL589693.1	4.625298500061035	3.740592666472086e-06	3.247278174869697e-05	1.39506995677948
RYBP	4.6209025382995605	3.820744892876184e-06	3.313788649219557e-05	0.24771390855312347
CMC2	4.618447303771973	3.866225310684257e-06	3.352199859782113e-05	0.3666490316390991
NUP54	4.613955497741699	3.950767599497116e-06	3.4223341650267716e-05	0.26080265641212463
AC019205.1	4.609529495239258	4.0358102741378345e-06	3.4927719283507016e-05	0.44042831659317017
ZFYVE26	4.608669757843018	4.052535236172464e-06	3.5061666462956405e-05	0.4224785566329956
TBC1D32	4.607830047607422	4.068932546116832e-06	3.519269728483506e-05	0.2334008812904358
CRIP1	4.606648921966553	4.092099979241104e-06	3.5372556201969714e-05	2.2150328159332275
GMPR	4.60664176940918	4.09224512339787e-06	3.5372556201969714e-05	0.24380049109458923
ZNF839	4.604676723480225	4.1310687567733156e-06	3.569715963532809e-05	0.6836718916893005
GNAI3	4.6025614738464355	4.173266115087732e-06	3.603962848803944e-05	0.223259836435318
C5orf56	4.6019744873046875	4.185046014989603e-06	3.613025439853236e-05	0.14297468960285187
RNF122	4.6017937660217285	4.188682868260238e-06	3.615054584796712e-05	0.5309734344482422
CAPNS1	4.600872039794922	4.207263073088542e-06	3.629653557353084e-05	0.5590092539787292
Z82215.1	4.594930171966553	4.328946608683805e-06	3.725810984705164e-05	0.17044387757778168
VIPR2	4.594105243682861	4.346098208362721e-06	3.739427610324581e-05	0.2463044971227646
COMMD7	4.592569828033447	4.37821076478256e-06	3.764752163438027e-05	0.5144097208976746
ZNF621	4.589693069458008	4.4389783099342055e-06	3.814834627239872e-05	0.3218404948711395
GDI1	4.589046478271484	4.452751733126856e-06	3.8253370972973946e-05	0.4417344927787781
ATP8B2	4.588898181915283	4.455921618907482e-06	3.826890385480414e-05	0.16869111359119415
AC002066.1	4.582127094268799	4.602699902364632e-06	3.950533596711928e-05	0.194625586271286
PSMD12	4.581625938415527	4.613741640891424e-06	3.958801644295875e-05	0.32172420620918274
FGFR1OP	4.580424785614014	4.640328621848409e-06	3.980399102642312e-05	0.31813180446624756
DHRS12	4.580216407775879	4.64495488346343e-06	3.983151577058463e-05	0.823287308216095
HMGCS1	4.579816818237305	4.653834606808617e-06	3.989548696947192e-05	0.7165083885192871
TMEM204	4.57283353805542	4.8117290972791905e-06	4.1186231910643475e-05	0.5569612383842468
MTMR11	4.568885326385498	4.903245173860306e-06	4.1944016021506384e-05	0.8919336199760437
PRPF6	4.568582057952881	4.9103499058452376e-06	4.199200934393092e-05	0.255513459444046
WBP11	4.566715717315674	4.954255132872115e-06	4.235458578912057e-05	0.5654398202896118
PLAA	4.564228057861328	5.013358336320945e-06	4.2833804380953137e-05	0.36620762944221497
ESR1	4.563608646392822	5.028174792107361e-06	4.294733733526108e-05	0.2588770389556885
TSPYL4	4.5620198249816895	5.066388660233385e-06	4.3247444635850045e-05	1.1648222208023071
ZNF875	4.559210300445557	5.134635090869721e-06	4.381669623095354e-05	0.2824382483959198
STARD13	4.5554890632629395	5.226380881040753e-06	4.457254298577426e-05	0.08932647854089737
ANKS3	4.554314136505127	5.255671333122694e-06	4.48087439721119e-05	0.27667543292045593
PTCH2	4.550846099853516	5.343065355151087e-06	4.554003019262988e-05	0.8138852119445801
OXCT1	4.5417704582214355	5.578378790339451e-06	4.7516830065877216e-05	0.1906881481409073
AL355612.1	4.535505294799805	5.746569799972784e-06	4.891982973312185e-05	0.18840499222278595
ARHGEF25	4.535404682159424	5.74931272943858e-06	4.8928357665037415e-05	0.6395860910415649
IL6ST	4.534059047698975	5.786085249116247e-06	4.91966056234238e-05	0.1524135321378708
L3MBTL1	4.530129432678223	5.894752958520883e-06	5.0105400147427504e-05	0.3206711709499359
DNAJB12	4.529983997344971	5.89881620340602e-06	5.012477596973467e-05	0.44717615842819214
CDC42BPA	4.529909610748291	5.90089338917403e-06	5.012726878149317e-05	0.10382480174303055
AC099066.1	4.527594566345215	5.965893391334884e-06	5.066411912659461e-05	1.1185393333435059
ABCB4	4.5270538330078125	5.981165316717918e-06	5.077846724020853e-05	1.615206003189087
TAF2	4.526224136352539	6.004692714523904e-06	5.096281183051532e-05	0.14474330842494965
VPS39	4.523813247680664	6.0735340068950685e-06	5.1531515437125095e-05	0.23444978892803192
TES	4.520786285400391	6.161035572512058e-06	5.2258152919758934e-05	0.15010854601860046
GLTP	4.5186381340026855	6.2238669388559174e-06	5.27433307746653e-05	0.6096584796905518
GYG1	4.509937286376953	6.484675307796257e-06	5.487078013380988e-05	0.38518503308296204
ZNF496	4.508483409881592	6.529273372185961e-06	5.5198288517387996e-05	0.45644405484199524
CD109	4.506077766418457	6.6036959286443266e-06	5.579388433278239e-05	0.6584849953651428
ETV5	4.504644870758057	6.648402381048993e-06	5.615472056202517e-05	0.6918259859085083
ICE1	4.504368782043457	6.657054543034009e-06	5.62109043611174e-05	0.1195511668920517
[truncated: 26,102 more rows]
